# Supplementary material for: GRMDA: Graph Regression for MiRNA-Disease Association Prediction
Source: Front Physiol. 2018 Feb 20;9:92. doi: 10.3389/fphys.2018.00092 (PMC5826195; doi:10.3389/fphys.2018.00092)
Supplement: Supplementary file 3 [file Table1.XLSX]

## Sheet: Sheet1
Toxoplasma	hsa-mir-92a	1.1271
Toxoplasma	hsa-mir-21	0.90595
Myocardium	hsa-mir-29b	0.873834
Esophageal Neoplasms	hsa-mir-200b	0.81427
Myocytes, Cardiac	hsa-mir-1	0.797086
Carcinoma, Basal Cell	hsa-mir-20a	0.741068
Carcinoma, Squamous Cell	hsa-mir-221	0.708708
Muscular Dystrophy, Facioscapulohumeral	hsa-mir-206	0.684818
Adrenal Cortex Neoplasms	hsa-mir-483	0.677882
Neuroblastoma	hsa-mir-135a	0.668606
Myocardial Ischemia	hsa-mir-1	0.652449
Panic Disorder	hsa-mir-152	0.644684
Lung Neoplasms	hsa-mir-708	0.630067
Psychotic Disorders	hsa-mir-346	0.629156
Carcinoma, Basal Cell	hsa-mir-19a	0.628396
Endothelium, Vascular	hsa-mir-222	0.626552
Multiple Myeloma	hsa-mir-206	0.624239
Skin Neoplasms	hsa-mir-125b	0.61948
Laryngeal Neoplasms	hsa-mir-143	0.616078
Coronary Artery Disease	hsa-mir-155	0.613523
Lung Neoplasms	hsa-mir-378a	0.612195
Waldenstrom Macroglobulinemia	hsa-mir-561	0.611991
Gout	hsa-mir-146a	0.607957
Panic Disorder	hsa-mir-148b	0.606443
Glioma	hsa-mir-19a	0.606343
Laryngeal Neoplasms	hsa-mir-9	0.602014
Kidney Neoplasms	hsa-mir-200b	0.60104
Laryngeal Neoplasms	hsa-mir-146a	0.601008
Carcinoma, Renal Cell	hsa-mir-15a	0.600955
Cervical Neoplasms	hsa-mir-518a	0.594033
Glioma	hsa-mir-19b	0.59306
Neoplasms	hsa-mir-195	0.591625
Gastrointestinal Neoplasms	hsa-mir-223	0.591561
Lupus Vulgaris	hsa-mir-21	0.590608
Schizophrenia	hsa-mir-146a	0.590496
Gastrointestinal Neoplasms	hsa-let-7c	0.589438
Myocytes, Cardiac	hsa-mir-214	0.58737
Laryngeal Neoplasms	hsa-mir-101	0.582985
Retinoblastoma	hsa-mir-183	0.582733
Lupus Vulgaris	hsa-mir-155	0.581446
Laryngeal Neoplasms	hsa-mir-34b	0.580729
Prostate Neoplasms	hsa-mir-99b	0.580465
Retinoblastoma	hsa-mir-135a	0.576551
Gastrointestinal Neoplasms	hsa-mir-21	0.57564
Gastrointestinal Neoplasms	hsa-let-7b	0.572793
Rectal Neoplasms	hsa-mir-155	0.571649
Gastrointestinal Neoplasms	hsa-let-7i	0.571294
Prostate Neoplasms	hsa-mir-193a	0.571248
Myocardium	hsa-mir-133a	0.569934
Adenocarcinoma	hsa-mir-125b	0.568082
Leukemia, Myeloid	hsa-mir-663a	0.567386
Carcinoma, Squamous Cell	hsa-mir-23b	0.566662
Infertility, Male	hsa-mir-372	0.565265
Eosinophilic Esophagitis	hsa-mir-143	0.563562
Carcinoma, Basal Cell	hsa-mir-34a	0.563429
Head and Neck Neoplasms	hsa-mir-200b	0.563344
Lung Neoplasms	hsa-mir-16	0.562311
Carcinoma, Basal Cell	hsa-mir-125b	0.559451
Lung Neoplasms	hsa-mir-106b	0.55749
Glioblastoma2	hsa-mir-539	0.556858
Rectal Neoplasms	hsa-mir-126	0.556696
Carcinoma, Squamous Cell	hsa-mir-146b	0.55637
Mouth Neoplasms	hsa-mir-155	0.554872
Prostate Neoplasms	hsa-mir-194	0.554728
Neoplasms	hsa-mir-223	0.554078
Skin Neoplasms	hsa-let-7e	0.5537
Testicular Neoplasms	hsa-mir-146a	0.553159
Carcinoma, Basal Cell	hsa-mir-92a	0.552874
Retinoblastoma	hsa-mir-125b	0.552439
Small Cell Lung Carcinoma	hsa-mir-574	0.551964
Carcinoma, Basal Cell	hsa-mir-155	0.551595
Prostate Neoplasms	hsa-mir-373	0.550985
Prostate Neoplasms	hsa-mir-331	0.549326
Neuroblastoma	hsa-mir-135b	0.548123
Prostate Neoplasms	hsa-mir-488	0.547083
Eclampsia	hsa-mir-103a	0.546745
Laryngeal Neoplasms	hsa-mir-183	0.546738
Prostate Neoplasms	hsa-mir-301b	0.546424
Small Cell Lung Carcinoma	hsa-mir-186	0.546064
Neoplasms, Squamous Cell	hsa-mir-155	0.545639
Liver Neoplasms	hsa-let-7c	0.545517
Gastrointestinal Neoplasms	hsa-mir-141	0.545297
Esophageal Neoplasms	hsa-mir-144	0.545074
Lung Neoplasms	hsa-mir-15a	0.544585
Tuberculosis, Pulmonary	hsa-mir-150	0.544153
Child Development Disorders, Pervasive	hsa-mir-212	0.543652
Kidney Neoplasms	hsa-mir-143	0.543145
Endometriosis	hsa-mir-98	0.542708
Gastrointestinal Neoplasms	hsa-let-7e	0.542333
Carcinoma, Basal Cell	hsa-mir-126	0.54223
Carcinoma, Non-Small-Cell Lung	hsa-let-7c	0.541649
Carcinoma, Squamous Cell	hsa-mir-183	0.541325
Retinoblastoma	hsa-mir-21	0.540576
Myocardial Ischemia	hsa-mir-499a	0.539609
Medulloblastoma	hsa-mir-138	0.539548
Testicular Neoplasms	hsa-mir-21	0.538793
Multiple Myeloma	hsa-mir-184	0.53848
Laryngeal Neoplasms	hsa-mir-192	0.538158
Laryngeal Neoplasms	hsa-mir-126	0.5381
Glioma	hsa-mir-137	0.536966
Myocardium	hsa-mir-206	0.536443
Leukemia, Myelogenous, Chronic, BCR-ABL Positive	hsa-mir-126	0.535246
Gastrointestinal Neoplasms	hsa-let-7d	0.535243
Mesothelioma	hsa-mir-19a	0.534549
Infertility, Male	hsa-mir-371a	0.534397
Gastrointestinal Neoplasms	hsa-let-7f	0.534117
Cervical Neoplasms	hsa-mir-194	0.531703
Child Development Disorders, Pervasive	hsa-mir-381	0.53069
Carcinoma, Ductal, Breast	hsa-mir-320b	0.530149
Biliary Tract Neoplasms	hsa-let-7g	0.529601
Glioblastoma2	hsa-mir-455	0.528191
Inflammation	hsa-mir-483	0.526871
Thyroid Neoplasms	hsa-mir-203	0.526286
Laryngeal Neoplasms	hsa-mir-34c	0.526245
Child Development Disorders, Pervasive	hsa-mir-484	0.525719
Carcinoma, Renal Cell	hsa-mir-125b	0.525153
Carcinoma, Ehrlich Tumor	hsa-mir-200c	0.524105
Barrett Esophagus	hsa-mir-146a	0.523906
Liver Neoplasms	hsa-let-7e	0.52345
Lymphoma	hsa-mir-223	0.523044
Small Cell Lung Carcinoma	hsa-mir-30e	0.522405
Skin Neoplasms	hsa-let-7f	0.522392
Carcinoma, Basal Cell	hsa-mir-143	0.522186
Child Development Disorders, Pervasive	hsa-mir-432	0.521999
Atrial Fibrillation	hsa-mir-18a	0.521259
Glioblastoma2	hsa-mir-376a	0.520707
Neuroblastoma	hsa-mir-125a	0.520396
Cervical Neoplasms	hsa-mir-345	0.519372
Small Cell Lung Carcinoma	hsa-mir-196a	0.519047
Laryngeal Neoplasms	hsa-mir-135b	0.518604
Carcinoma, Squamous Cell	hsa-mir-135b	0.518384
Gastrointestinal Neoplasms	hsa-mir-150	0.517689
Carcinoma, Renal Cell	hsa-mir-192	0.516662
Laryngeal Neoplasms	hsa-mir-138	0.516155
Leukemia, Promyelocytic, Acute	hsa-mir-382	0.515603
Skin Neoplasms	hsa-let-7a	0.515487
Leukemia, Myelogenous, Chronic, BCR-ABL Positive	hsa-mir-17	0.515325
Bladder Neoplasms	hsa-mir-143	0.515015
Neoplasms, Squamous Cell	hsa-mir-195	0.514548
Laryngeal Neoplasms	hsa-mir-18a	0.514398
Hypopharyngeal Neoplasms	hsa-mir-151b	0.514131
Carcinoma, Renal Cell	hsa-mir-17	0.513835
Child Development Disorders, Pervasive	hsa-mir-23b	0.513728
Hepatitis C, Chronic	hsa-mir-431	0.513638
Muscular Disorders, Atrophic	hsa-mir-206	0.513198
Waldenstrom Macroglobulinemia	hsa-mir-625	0.512563
Glioma	hsa-mir-92a	0.511839
Multiple Myeloma	hsa-mir-494	0.511573
Retinoblastoma	hsa-mir-96	0.511281
Carcinoma, Ductal, Breast	hsa-mir-301b	0.51054
Mesothelioma	hsa-mir-29b	0.510485
Prostate Neoplasms	hsa-mir-135b	0.509892
Liver Neoplasms	hsa-let-7g	0.50951
Ependymoma	hsa-mir-20a	0.509263
Colon Neoplasms	hsa-mir-20a	0.508874
Prostate Neoplasms	hsa-mir-98	0.508458
Aortic Valve Insufficiency	hsa-mir-24	0.50831
Neoplasms, Squamous Cell	hsa-mir-138	0.507763
Neoplasms, Squamous Cell	hsa-mir-20b	0.50664
Medulloblastoma	hsa-mir-137	0.506442
Bladder Neoplasms	hsa-mir-378b	0.505979
Bladder Neoplasms	hsa-mir-378d	0.505979
Bladder Neoplasms	hsa-mir-378c	0.505979
Bladder Neoplasms	hsa-mir-378e	0.505979
Bladder Neoplasms	hsa-mir-378f	0.505979
Bladder Neoplasms	hsa-mir-378g	0.505979
Bladder Neoplasms	hsa-mir-378h	0.505979
Bladder Neoplasms	hsa-mir-378i	0.505979
Aortic Valve Stenosis	hsa-mir-23a	0.505152
Small Cell Lung Carcinoma	hsa-mir-193a	0.505006
Liver Neoplasms	hsa-mir-146a	0.50494
Carcinoma, Ductal, Breast	hsa-mir-608	0.504292
Liver Neoplasms	hsa-mir-148a	0.503579
Laryngeal Neoplasms	hsa-mir-193a	0.503479
Adenoviridae Infections	hsa-mir-19a	0.502804
Skin Neoplasms	hsa-let-7d	0.502663
Neoplasms	hsa-mir-194	0.502355
Testicular Neoplasms	hsa-mir-145	0.502223
Carcinoma, Ductal, Breast	hsa-mir-526a	0.502033
Small Cell Lung Carcinoma	hsa-mir-212	0.501071
Carcinoma, Squamous Cell	hsa-mir-149	0.500286
Carcinoma, Basal Cell	hsa-mir-21	0.500086
Infertility, Male	hsa-mir-373	0.49925
Esophageal Neoplasms	hsa-mir-125b	0.498885
Neuroblastoma	hsa-mir-383	0.498859
Laryngeal Neoplasms	hsa-mir-132	0.498856
Retinoblastoma	hsa-mir-146b	0.498492
Aortic Valve Stenosis	hsa-mir-24	0.498435
Liver Neoplasms	hsa-let-7f	0.497802
Encephalomyelitis, Autoimmune, Experimental	hsa-mir-599	0.497454
Encephalomyelitis, Autoimmune, Experimental	hsa-mir-614	0.497454
Encephalomyelitis, Autoimmune, Experimental	hsa-mir-648	0.497454
Carcinoma	hsa-mir-17	0.497396
Gastrointestinal Neoplasms	hsa-mir-183	0.496792
Heart Failure	hsa-mir-20a	0.496762
Neoplasms, Squamous Cell	hsa-mir-423	0.496737
Child Development Disorders, Pervasive	hsa-mir-431	0.496657
Liver Neoplasms	hsa-mir-451a	0.496465
Skin Neoplasms	hsa-let-7i	0.496216
Tuberculosis, Pulmonary	hsa-mir-200c	0.495165
Gastrointestinal Neoplasms	hsa-mir-143	0.494371
Head and Neck Neoplasms	hsa-mir-200a	0.493896
Myocytes, Cardiac	hsa-mir-23a	0.493663
Child Development Disorders, Pervasive	hsa-mir-363	0.492601
Long QT Syndrome	hsa-mir-1	0.49236
Small Cell Lung Carcinoma	hsa-mir-138	0.492082
Small Cell Lung Carcinoma	hsa-mir-134	0.491736
Gastrointestinal Neoplasms	hsa-mir-155	0.491679
Lung Neoplasms	hsa-mir-20b	0.491552
Laryngeal Neoplasms	hsa-mir-19a	0.491523
Carcinoma, Ductal, Breast	hsa-mir-1290	0.491365
Retinoblastoma	hsa-mir-1	0.491094
Leukemia, Myelogenous, Chronic, BCR-ABL Positive	hsa-mir-20a	0.491084
Carcinoma	hsa-mir-181b	0.490874
Adrenocortical Adenoma	hsa-mir-100	0.490605
Child Development Disorders, Pervasive	hsa-mir-148b	0.489885
Carcinoma, Renal Cell	hsa-mir-19b	0.489442
Eclampsia	hsa-mir-302f	0.489068
Thyroid Neoplasms	hsa-mir-181b	0.488606
Child Development Disorders, Pervasive	hsa-mir-539	0.488214
Biliary Tract Neoplasms	hsa-let-7e	0.488104
Laryngeal Neoplasms	hsa-mir-7	0.488056
Kidney Neoplasms	hsa-mir-200a	0.487803
Eclampsia	hsa-mir-302e	0.486913
Carcinoma	hsa-mir-126	0.486666
Laryngeal Neoplasms	hsa-mir-127	0.48625
Esophageal Neoplasms	hsa-mir-133b	0.485975
Periodontitis	hsa-mir-146a	0.484984
Prostate Neoplasms	hsa-mir-203	0.48484
Psychotic Disorders	hsa-mir-198	0.484566
Laryngeal Neoplasms	hsa-mir-133b	0.48451
Encephalomyelitis, Autoimmune, Experimental	hsa-mir-326	0.484002
Prostate Neoplasms	hsa-mir-154	0.483987
Medulloblastoma	hsa-mir-410	0.483497
Carcinoma, Ductal, Breast	hsa-mir-425	0.482468
Endometrial Neoplasms	hsa-mir-145	0.481335
Adrenal Cortex Neoplasms	hsa-mir-424	0.481245
Psychotic Disorders	hsa-mir-92b	0.48089
Testicular Neoplasms	hsa-mir-183	0.480708
Child Development Disorders, Pervasive	hsa-mir-7	0.480291
Endometrial Neoplasms	hsa-mir-126	0.480217
Small Cell Lung Carcinoma	hsa-mir-1254	0.479946
Small Cell Lung Carcinoma	hsa-mir-3940	0.479946
Prostate Neoplasms	hsa-mir-320a	0.479839
Leukemia, lymphoblastic, Chronic	hsa-mir-22	0.479517
Leukemia, lymphoblastic, Chronic	hsa-mir-221	0.479141
Lichen Planus, Oral	hsa-mir-146b	0.479095
Bladder Neoplasms	hsa-mir-300	0.47909
Retinoblastoma	hsa-mir-138	0.478934
Small Cell Lung Carcinoma	hsa-mir-150	0.478805
Azoospermia	hsa-mir-374b	0.478794
Leukemia-Lymphoma, Adult T-Cell	hsa-mir-125b	0.477956
Azoospermia	hsa-mir-509	0.477051
Retinoblastoma	hsa-mir-137	0.476404
Carcinoma, Ductal, Breast	hsa-mir-139	0.476376
Hepatitis C	hsa-mir-126	0.475974
Skin Neoplasms	hsa-mir-146a	0.47562
Leukemia, Promyelocytic, Acute	hsa-mir-154	0.475525
PRRSV Infection	hsa-mir-181d	0.475264
Lupus Vulgaris	hsa-mir-342	0.475087
Anxiety Disorders	hsa-mir-138	0.474944
Glioblastoma2	hsa-mir-221	0.474842
Carcinoma, Ductal, Breast	hsa-mir-515	0.474184
Carcinoma, Ductal, Breast	hsa-mir-320e	0.474107
Carcinoma, Ductal, Breast	hsa-mir-450b	0.474107
Carcinoma, Ductal, Breast	hsa-mir-450a	0.474107
Leukemia, Myeloid, Chronic-Phase	hsa-mir-451a	0.473876
Eclampsia	hsa-mir-574	0.473836
Carcinoma, Squamous Cell	hsa-mir-199a	0.473714
Leukemia, Myeloid, Chronic-Phase	hsa-mir-663a	0.473558
Liver Neoplasms	hsa-mir-98	0.4732
Neoplasms, Squamous Cell	hsa-mir-34b	0.473038
Neuroblastoma	hsa-mir-125b	0.47303
Skin Neoplasms	hsa-mir-146b	0.472959
Prostate Neoplasms	hsa-mir-449a	0.472747
Atherosclerosis	hsa-mir-122	0.472668
Prostate Neoplasms	hsa-mir-106a	0.47251
Pheochromocytoma	hsa-mir-507	0.471684
Eclampsia	hsa-mir-411	0.47164
Liver Neoplasms	hsa-let-7a	0.471552
Skin Neoplasms	hsa-let-7g	0.471522
Mouth Neoplasms	hsa-mir-200b	0.470878
Prostate Neoplasms	hsa-mir-127	0.470862
Diabetes Mellitus, Type 1	hsa-mir-146a	0.470681
Colon Neoplasms	hsa-mir-125b	0.470652
Glioma	hsa-mir-135b	0.47039
Glioblastoma2	hsa-mir-181b	0.470223
Prostate Neoplasms	hsa-mir-96	0.470033
Testicular Neoplasms	hsa-mir-151a	0.469991
Small Cell Lung Carcinoma	hsa-mir-499a	0.469775
Prostate Neoplasms	hsa-mir-182	0.46918
Psychotic Disorders	hsa-mir-7	0.469092
Lymphoma	hsa-mir-125b	0.469049
Child Development Disorders, Pervasive	hsa-mir-663a	0.468996
Laryngeal Neoplasms	hsa-mir-214	0.468936
Liver Neoplasms	hsa-mir-221	0.468771
Bladder Neoplasms	hsa-mir-1227	0.468611
Bladder Neoplasms	hsa-mir-1229	0.468611
Bladder Neoplasms	hsa-mir-944	0.468611
Pulmonary Disease, Chronic Obstructive	hsa-mir-155	0.468488
Glioblastoma2	hsa-mir-20b	0.467785
Liver Cirrhosis	hsa-mir-181a	0.467683
Skin Neoplasms	hsa-let-7b	0.467593
Encephalomyelitis, Autoimmune, Experimental	hsa-mir-572	0.467238
Lymphoma	hsa-mir-34a	0.467236
Hypertrophy, Left Ventricular	hsa-mir-1	0.467091
Carcinoma, Ductal, Breast	hsa-mir-320c	0.466973
Liver Neoplasms	hsa-let-7d	0.466729
Prostate Neoplasms	hsa-mir-409	0.465873
Small Cell Lung Carcinoma	hsa-mir-520e	0.465449
Panic Disorder	hsa-mir-128	0.465448
Endometrial Neoplasms	hsa-mir-20a	0.46487
Bladder Neoplasms	hsa-mir-101	0.464261
Lymphoma	hsa-let-7a	0.464116
Kidney Neoplasms	hsa-mir-708	0.463763
Retinoblastoma	hsa-mir-31	0.463722
Small Cell Lung Carcinoma	hsa-mir-1258	0.463601
Bladder Neoplasms	hsa-mir-138	0.4636
Encephalomyelitis, Autoimmune, Experimental	hsa-mir-422a	0.462889
Neoplasms	hsa-mir-146b	0.462733
Neoplasms, Squamous Cell	hsa-mir-184	0.462066
Atrial Fibrillation	hsa-mir-1	0.461911
Small Cell Lung Carcinoma	hsa-mir-520c	0.461506
Hodgkin Disease	hsa-mir-15a	0.461288
Leukemia, Acute	hsa-mir-221	0.461025
Retinoblastoma	hsa-mir-9	0.460972
Lymphoma	hsa-mir-9	0.460873
Gastrointestinal Neoplasms	hsa-mir-145	0.460664
Eosinophilic Esophagitis	hsa-mir-126	0.460201
Skin Neoplasms	hsa-let-7c	0.45989
Laryngeal Neoplasms	hsa-mir-106a	0.459603
Adenocarcinoma	hsa-mir-34a	0.459332
Myocardial Ischemia	hsa-mir-208b	0.459272
Lymphoma	hsa-mir-221	0.459214
Kidney Neoplasms	hsa-mir-452	0.459066
Carcinoma, Ductal, Breast	hsa-mir-206	0.458901
Child Development Disorders, Pervasive	hsa-mir-193b	0.458648
Small Cell Lung Carcinoma	hsa-mir-520b	0.458646
Neoplasms, Squamous Cell	hsa-mir-125b	0.458468
Neoplasms, Squamous Cell	hsa-mir-661	0.457924
Head and Neck Neoplasms	hsa-mir-10b	0.45787
Neoplasms, Squamous Cell	hsa-mir-193a	0.457743
Testicular Neoplasms	hsa-mir-191	0.457725
Small Cell Lung Carcinoma	hsa-mir-96	0.457702
Carcinoma, Renal Cell	hsa-mir-18a	0.457428
Mouth Neoplasms	hsa-let-7a	0.457359
Eosinophilic Esophagitis	hsa-mir-221	0.456722
Leukemia, Myelogenous, Chronic, BCR-ABL Positive	hsa-mir-10a	0.456636
Neoplasms, Squamous Cell	hsa-mir-10a	0.456594
Laryngeal Neoplasms	hsa-mir-499a	0.456352
Esophageal Neoplasms	hsa-mir-30a	0.456077
Laryngeal Neoplasms	hsa-mir-10b	0.45593
Prostate Neoplasms	hsa-mir-519d	0.455772
Lupus Vulgaris	hsa-mir-17	0.455602
Gastrointestinal Neoplasms	hsa-mir-10b	0.455277
Carcinoma, Ductal, Breast	hsa-mir-320d	0.455019
Carcinoma, Basal Cell	hsa-mir-29a	0.454591
Prostate Neoplasms	hsa-mir-32	0.454341
Esophageal Neoplasms	hsa-mir-10b	0.454184
Liver Neoplasms	hsa-mir-152	0.454176
Carcinoma, Basal Cell	hsa-mir-29b	0.454126
Panic Disorder	hsa-mir-485	0.454073
Leukemia, lymphoblastic, Chronic	hsa-mir-181a	0.453787
Bladder Neoplasms	hsa-mir-1280	0.453761
Waldenstrom Macroglobulinemia	hsa-mir-335	0.45323
Laryngeal Neoplasms	hsa-mir-18b	0.453106
Waldenstrom Macroglobulinemia	hsa-mir-342	0.453101
Prostate Neoplasms	hsa-mir-330	0.452971
Endometrial Neoplasms	hsa-mir-34c	0.45244
Glioblastoma2	hsa-mir-302d	0.45219
Lupus Vulgaris	hsa-mir-499a	0.451887
Colon Neoplasms	hsa-mir-143	0.451694
Carcinoma, Squamous Cell	hsa-mir-212	0.451548
Myelodysplastic Syndromes	hsa-mir-126	0.451328
Bladder Neoplasms	hsa-mir-99b	0.451086
Adrenocortical Adenoma	hsa-mir-424	0.451006
Child Development Disorders, Pervasive	hsa-mir-129	0.451001
Rectal Neoplasms	hsa-mir-141	0.450944
Carcinoma, Ductal, Breast	hsa-mir-519e	0.450262
Barrett Esophagus	hsa-mir-210	0.450255
Testicular Neoplasms	hsa-mir-214	0.450002
Prostate Neoplasms	hsa-mir-1256	0.45
Prostate Neoplasms	hsa-mir-1296	0.45
Prostate Neoplasms	hsa-mir-616	0.45
Prostate Neoplasms	hsa-mir-647	0.45
Neoplasms	hsa-mir-30b	0.449955
Glioblastoma2	hsa-mir-873	0.449731
Adrenal Cortex Neoplasms	hsa-mir-130a	0.449655
Gastric Neoplasms	hsa-mir-601	0.449446
Gastrointestinal Neoplasms	hsa-mir-199a	0.449105
Gastrointestinal Neoplasms	hsa-mir-192	0.448959
Waldenstrom Macroglobulinemia	hsa-mir-221	0.448666
Carcinoma, Renal Cell	hsa-mir-20a	0.447725
Cystic Fibrosis	hsa-mir-20a	0.447366
Neoplasms, Squamous Cell	hsa-mir-9	0.447247
Barrett Esophagus	hsa-mir-193a	0.447066
Pancreatic Neoplasms	hsa-mir-19b	0.446952
Liver Neoplasms	hsa-mir-181b	0.446608
Inflammation	hsa-mir-29b	0.446607
Esophageal Neoplasms	hsa-mir-106a	0.446519
Rectal Neoplasms	hsa-mir-1	0.445786
Lupus Vulgaris	hsa-mir-451a	0.445755
Carcinoma, Ductal, Breast	hsa-mir-202	0.445638
Glioblastoma2	hsa-mir-326	0.445503
Laryngeal Neoplasms	hsa-mir-210	0.445452
Carcinoma, Ductal, Breast	hsa-mir-147a	0.445065
Carcinoma, Ductal, Breast	hsa-mir-135a	0.444964
Cholangiocarcinoma	hsa-mir-155	0.444747
Testicular Neoplasms	hsa-mir-126	0.444719
Colon Neoplasms	hsa-mir-19b	0.444445
Cervical Neoplasms	hsa-mir-155	0.444222
Prostate Neoplasms	hsa-mir-521	0.444056
Carcinoma, Squamous Cell	hsa-mir-17	0.444036
Prostate Neoplasms	hsa-mir-642b	0.443881
Biliary Tract Neoplasms	hsa-let-7c	0.443847
Laryngeal Neoplasms	hsa-mir-125a	0.443613
Liver Neoplasms	hsa-mir-29b	0.443189
Cardiomegaly	hsa-mir-133b	0.443153
Child Development Disorders, Pervasive	hsa-mir-93	0.443051
Colon Neoplasms	hsa-mir-584	0.442875
Endometrial Neoplasms	hsa-mir-143	0.442837
Psychotic Disorders	hsa-mir-30e	0.442825
Melanoma	hsa-mir-181b	0.442715
Retinoblastoma	hsa-mir-92b	0.442473
Carcinoma, Basal Cell	hsa-mir-20b	0.442269
Medulloblastoma	hsa-mir-128	0.442235
Kidney Neoplasms	hsa-mir-155	0.44201
Hypopharyngeal Neoplasms	hsa-mir-663a	0.441906
Tuberculosis, Pulmonary	hsa-let-7e	0.441891
Waldenstrom Macroglobulinemia	hsa-mir-125b	0.441799
Carcinoma, Non-Small-Cell Lung	hsa-let-7e	0.441636
Leukemia	hsa-mir-126	0.441612
Leukemia, Myelogenous, Chronic, BCR-ABL Positive	hsa-mir-29b	0.441585
Glioblastoma2	hsa-mir-1260a	0.441465
Glioblastoma2	hsa-mir-1305	0.441465
Glioblastoma2	hsa-mir-3163	0.441465
Leukemia, lymphoblastic, Chronic	hsa-mir-195	0.441244
Neoplasms, Squamous Cell	hsa-mir-499b	0.441163
Bladder Neoplasms	hsa-mir-452	0.441072
Stomach Neoplasms1	hsa-mir-601	0.441065
Rectal Neoplasms	hsa-mir-17	0.440883
Bladder Neoplasms	hsa-mir-224	0.440573
Kidney Neoplasms	hsa-mir-429	0.440449
Skin Neoplasms	hsa-mir-155	0.440229
Child Development Disorders, Pervasive	hsa-mir-140	0.440034
Liver Neoplasms	hsa-mir-200b	0.43976
Rhinitis, Allergic, Perennial	hsa-mir-146a	0.439719
Retinoblastoma	hsa-mir-106b	0.439557
Bladder Neoplasms	hsa-mir-378a	0.439416
Neoplasms, Squamous Cell	hsa-mir-519a	0.439404
Carcinoma, Ductal, Breast	hsa-mir-510	0.439361
Sarcoma, Kaposi	hsa-mir-150	0.439225
Tuberculosis, Pulmonary	hsa-mir-210	0.439031
Neoplasms, Squamous Cell	hsa-mir-140	0.439021
Prostate Neoplasms	hsa-mir-708	0.438958
Liver Neoplasms	hsa-mir-222	0.438794
Esophageal Neoplasms	hsa-mir-7	0.438763
Neuroblastoma	hsa-mir-96	0.43823
Myocytes, Cardiac	hsa-mir-206	0.43823
Ependymoma	hsa-mir-124	0.43799
Neoplasms, Squamous Cell	hsa-mir-133b	0.43772
Prostate Neoplasms	hsa-mir-198	0.437571
Carcinoma, Basal Cell	hsa-mir-1	0.437269
Prostate Neoplasms	hsa-mir-29b	0.43726
Small Cell Lung Carcinoma	hsa-mir-345	0.437089
Arthritis, Rheumatoid	hsa-mir-20a	0.437074
Tuberculosis, Pulmonary	hsa-mir-134	0.436882
Carcinoma, Ductal, Breast	hsa-mir-339	0.436814
Astrocytoma	hsa-mir-34a	0.436773
Azoospermia	hsa-mir-513a	0.436712
Prostate Neoplasms	hsa-mir-15a	0.43626
Prostate Neoplasms	hsa-mir-106b	0.435997
Digestive System Neoplasms	hsa-mir-142	0.435854
Cervical Neoplasms	hsa-mir-193b	0.435824
Esophageal Neoplasms	hsa-mir-1	0.435564
Child Development Disorders, Pervasive	hsa-mir-95	0.435538
Carcinoma, Non-Small-Cell Lung	hsa-mir-132	0.435393
Rectal Neoplasms	hsa-mir-146a	0.435137
Small Cell Lung Carcinoma	hsa-mir-151b	0.434601
Endometrial Neoplasms	hsa-mir-125a	0.434591
Carcinoma, Ductal, Breast	hsa-mir-122	0.434382
Carcinoma, Non-Small-Cell Lung	hsa-let-7i	0.434319
Esophageal Neoplasms	hsa-mir-142	0.434165
Hepatitis C, Chronic	hsa-mir-448	0.434099
Vascular Diseases	hsa-mir-19b	0.433826
Carcinoma, Basal Cell	hsa-mir-16	0.433163
Leukemia, lymphoblastic, Chronic	hsa-mir-15a	0.432766
Glioblastoma2	hsa-mir-155	0.432563
Bladder Neoplasms	hsa-mir-139	0.432229
Digestive System Neoplasms	hsa-mir-122	0.432099
Carcinoma, Ductal, Breast	hsa-mir-409	0.431815
Thyroid Neoplasms	hsa-mir-34a	0.431744
Thyroid Neoplasms	hsa-let-7i	0.431675
Pheochromocytoma	hsa-mir-510	0.431554
Neoplasms, Squamous Cell	hsa-mir-203	0.431471
Nephrosclerosis	hsa-mir-200c	0.43125
Colon Neoplasms	hsa-mir-630	0.431166
Multiple Myeloma	hsa-mir-9	0.431086
Carcinoma, Hepatocellular	hsa-mir-132	0.431047
Astrocytoma	hsa-mir-17	0.430331
Atherosclerosis	hsa-mir-134	0.430209
Carcinoma, Squamous Cell	hsa-mir-92b	0.430062
Bladder Neoplasms	hsa-mir-127	0.429848
Bladder Neoplasms	hsa-mir-642b	0.429769
Breast Neoplasms	hsa-mir-142	0.429753
Child Development Disorders, Pervasive	hsa-mir-27a	0.429679
Leukemia, lymphoblastic, Acute	hsa-mir-222	0.429618
Prostate Neoplasms	hsa-mir-520c	0.429609
Lymphoma	hsa-mir-142	0.429579
Colorectal Neoplasms	hsa-mir-125a	0.429534
Laryngeal Neoplasms	hsa-mir-221	0.429522
Gastrointestinal Neoplasms	hsa-mir-210	0.42934
Adrenocortical Carcinoma	hsa-mir-503	0.428909
Medulloblastoma	hsa-mir-15b	0.428806
Lung Neoplasms	hsa-mir-141	0.428636
Liver Neoplasms	hsa-mir-150	0.42863
Pancreatic Neoplasms	hsa-mir-181a	0.428532
Laryngeal Neoplasms	hsa-mir-141	0.428521
Esophageal Neoplasms	hsa-mir-222	0.428441
Skin Neoplasms	hsa-mir-142	0.428382
Colon Neoplasms	hsa-mir-19a	0.428261
Carcinoma, Small Cell	hsa-mir-126	0.428248
Lupus Vulgaris	hsa-mir-19b	0.428232
Neoplasms, Squamous Cell	hsa-mir-375	0.428172
Hodgkin Disease	hsa-mir-26a	0.427865
Bladder Neoplasms	hsa-mir-155	0.427517
Glioblastoma2	hsa-mir-153	0.427214
Leukemia, Promyelocytic, Acute	hsa-mir-181c	0.427022
Small Cell Lung Carcinoma	hsa-mir-374a	0.426976
Neoplasms, Squamous Cell	hsa-mir-200c	0.426849
Carcinoma, Ductal, Breast	hsa-mir-516b	0.426845
Prostate Neoplasms	hsa-mir-452	0.426814
Coronary Artery Disease	hsa-mir-146a	0.426737
Encephalomyelitis, Autoimmune, Experimental	hsa-mir-128	0.426674
Carcinoma, Ductal, Breast	hsa-mir-874	0.426672
Prostate Neoplasms	hsa-mir-141	0.426557
Prolactinoma	hsa-let-7a	0.426495
Astrocytoma	hsa-mir-135a	0.426407
Carcinoma, Ductal, Breast	hsa-mir-320a	0.42613
Colon Neoplasms	hsa-mir-18a	0.426057
Neoplasms, Squamous Cell	hsa-mir-499a	0.425913
Liver Neoplasms	hsa-mir-200c	0.425683
Carcinoma	hsa-mir-143	0.425668
Testicular Neoplasms	hsa-mir-96	0.425553
Myocardial Infarction	hsa-mir-17	0.425136
Child Development Disorders, Pervasive	hsa-mir-15b	0.425115
Small Cell Lung Carcinoma	hsa-mir-30d	0.424849
Neoplasms, Squamous Cell	hsa-mir-31	0.424631
Digestive System Neoplasms	hsa-mir-200b	0.424417
Ischemia	hsa-mir-181b	0.424374
Liver Neoplasms	hsa-mir-199a	0.424344
Coronary Artery Disease	hsa-mir-29a	0.424111
Waldenstrom Macroglobulinemia	hsa-mir-636	0.42405
Angina, Unstable	hsa-mir-208b	0.423973
Rectal Neoplasms	hsa-mir-584	0.42393
Carcinoma, Non-Small-Cell Lung	hsa-mir-181b	0.423746
Neoplasms, Squamous Cell	hsa-mir-497	0.423701
Carcinoma, Ductal, Breast	hsa-mir-520b	0.423671
Neoplasms, Squamous Cell	hsa-mir-101	0.423429
Gastrointestinal Neoplasms	hsa-mir-27a	0.423427
Endometriosis	hsa-mir-29b	0.423286
Eclampsia	hsa-mir-128	0.4229
Liver Cirrhosis	hsa-mir-223	0.422776
Gastrointestinal Neoplasms	hsa-mir-196b	0.42259
Lupus Vulgaris	hsa-mir-20a	0.422522
Glioblastoma2	hsa-mir-200	0.422519
Leukemia, Myelogenous, Chronic, BCR-ABL Positive	hsa-mir-125b	0.422416
Carcinoma, Ductal, Breast	hsa-mir-2355	0.422333
Carcinoma, Ductal, Breast	hsa-mir-3130	0.422333
Carcinoma, Ductal, Breast	hsa-mir-4306	0.422333
Carcinoma, Ductal, Breast	hsa-mir-1469	0.422333
Carcinoma, Ductal, Breast	hsa-mir-3186	0.422333
Carcinoma, Ductal, Breast	hsa-mir-1245a	0.422333
Carcinoma, Ductal, Breast	hsa-mir-1245b	0.422333
Carcinoma, Ductal, Breast	hsa-mir-1323	0.422333
Carcinoma, Ductal, Breast	hsa-mir-4257	0.422333
Carcinoma, Ductal, Breast	hsa-mir-718	0.422333
Carcinoma, Ductal, Breast	hsa-mir-181	0.422333
Kidney Neoplasms	hsa-mir-378a	0.422226
Small Cell Lung Carcinoma	hsa-mir-155	0.421947
Gout	hsa-mir-155	0.421872
Psychotic Disorders	hsa-mir-26b	0.421699
Rectal Neoplasms	hsa-mir-34a	0.421602
Leukemia, Myelogenous, Chronic, BCR-ABL Positive	hsa-mir-150	0.421483
Tuberculosis, Pulmonary	hsa-mir-195	0.42143
Child Development Disorders, Pervasive	hsa-mir-598	0.421334
Neoplasms, Squamous Cell	hsa-mir-223	0.421317
Arthritis, Rheumatoid	hsa-mir-17	0.420929
Small Cell Lung Carcinoma	hsa-mir-451b	0.420889
HBV Infection	hsa-mir-34a	0.420708
HIV	hsa-mir-29b	0.420597
Eosinophilic Esophagitis	hsa-let-7a	0.420513
Carcinoma, Squamous Cell	hsa-mir-181c	0.420511
Glioblastoma2	hsa-mir-329	0.420387
Laryngeal Neoplasms	hsa-mir-29a	0.420155
Leukemia, Myelogenous, Chronic, BCR-ABL Positive	hsa-mir-29a	0.419961
Testicular Neoplasms	hsa-mir-182	0.419331
Retinoblastoma	hsa-mir-145	0.419106
Laryngeal Neoplasms	hsa-mir-218	0.419027
Skin Neoplasms	hsa-mir-203	0.41897
Astrocytoma	hsa-mir-125b	0.418884
Carcinoma, Ductal, Breast	hsa-mir-1471	0.418856
Skin Neoplasms	hsa-mir-21	0.418629
Leukemia, lymphoblastic, Chronic	hsa-mir-187	0.418097
Digestive System Neoplasms	hsa-mir-221	0.418071
Carcinoma, Basal Cell	hsa-mir-195	0.418055
Lupus Vulgaris	hsa-mir-550a	0.417492
Child Development Disorders, Pervasive	hsa-mir-181d	0.4173
Carcinoma, Ductal, Breast	hsa-mir-519d	0.417096
Myeloproliferative Disorders	hsa-mir-378a	0.416911
Laryngeal Neoplasms	hsa-mir-26a	0.416886
Prostate Neoplasms	hsa-mir-378d	0.416872
Prostate Neoplasms	hsa-mir-378e	0.416872
Prostate Neoplasms	hsa-mir-378f	0.416872
Prostate Neoplasms	hsa-mir-378g	0.416872
Prostate Neoplasms	hsa-mir-378h	0.416872
Prostate Neoplasms	hsa-mir-378i	0.416872
Prostate Neoplasms	hsa-mir-378b	0.416872
Prostate Neoplasms	hsa-mir-378c	0.416872
Liver Neoplasms	hsa-mir-105	0.416857
Myocytes, Cardiac	hsa-mir-433	0.416737
Glioblastoma2	hsa-mir-452	0.416714
Granulosa Cell Tumor	hsa-mir-502	0.416451
Astrocytoma	hsa-mir-222	0.41645
Eclampsia	hsa-mir-103b	0.416328
Psychotic Disorders	hsa-mir-206	0.416226
Cholangiocarcinoma	hsa-mir-200a	0.41622
Testicular Neoplasms	hsa-mir-127	0.416094
Small Cell Lung Carcinoma	hsa-mir-223	0.41606
Carcinoma, Ductal, Breast	hsa-mir-495	0.415857
Ovarian Neoplasms	hsa-mir-142	0.415742
Lymphoproliferative Disorders	hsa-mir-155	0.415539
Esophageal Neoplasms	hsa-mir-181a	0.415268
Prostate Neoplasms	hsa-mir-152	0.415203
Child Development Disorders, Pervasive	hsa-mir-652	0.415079
Hypopharyngeal Neoplasms	hsa-mir-138	0.414963
Leukemia	hsa-mir-155	0.414732
Carcinoma, Ductal, Breast	hsa-mir-298	0.414571
Glioblastoma2	hsa-mir-95	0.414102
Carcinoma, Renal Cell	hsa-mir-132	0.413465
Myocardial Ischemia	hsa-mir-208a	0.413264
Small Cell Lung Carcinoma	hsa-mir-485	0.41321
Arthritis, Psoriatic	hsa-mir-492	0.41314
Hypopharyngeal Neoplasms	hsa-mir-151a	0.413123
Bladder Neoplasms	hsa-mir-183	0.413058
Prostate Neoplasms	hsa-mir-30c	0.412831
Adenocarcinoma	hsa-mir-146a	0.412664
Small Cell Lung Carcinoma	hsa-mir-124	0.412301
Waldenstrom Macroglobulinemia	hsa-mir-16	0.41221
Liver Neoplasms	hsa-mir-208a	0.412171
Endometrial Neoplasms	hsa-mir-146a	0.412168
Cervical Neoplasms	hsa-mir-21	0.4121
Glioblastoma2	hsa-mir-708	0.412058
Carcinoma, Basal Cell	hsa-mir-210	0.411999
Carcinoma, Ductal, Breast	hsa-mir-365b	0.411969
Small Cell Lung Carcinoma	hsa-mir-214	0.411895
Leukemia, lymphoblastic, Chronic	hsa-mir-206	0.411762
Gastric Neoplasms	hsa-mir-148b	0.411548
Gastric Neoplasms	hsa-mir-658	0.411467
Carcinoma, Non-Small-Cell Lung	hsa-mir-375	0.411325
Laryngeal Neoplasms	hsa-mir-17	0.411282
Esophageal Neoplasms	hsa-mir-132	0.411058
Lung Neoplasms	hsa-mir-195	0.411046
Astrocytoma	hsa-mir-302d	0.410808
Neoplasms, Squamous Cell	hsa-mir-125a	0.410791
Small Cell Lung Carcinoma	hsa-mir-98	0.410747
Laryngeal Neoplasms	hsa-mir-1297	0.410656
Laryngeal Neoplasms	hsa-mir-511	0.410656
Ependymoma	hsa-mir-181b	0.410603
Leukemia, lymphoblastic, Chronic	hsa-mir-151a	0.410329
Waldenstrom Macroglobulinemia	hsa-mir-24	0.41013
Prostate Neoplasms	hsa-mir-191	0.409921
Leukemia, Promyelocytic, Acute	hsa-mir-299	0.40989
Carcinoma, Ductal, Breast	hsa-mir-326	0.409848
Lymphoma, T-Cell	hsa-mir-155	0.409782
Glioblastoma2	hsa-mir-302c	0.409672
Bladder Neoplasms	hsa-mir-517a	0.409633
Myocytes, Cardiac	hsa-mir-145	0.409414
Kidney Neoplasms	hsa-mir-101	0.409277
Prostate Neoplasms	hsa-mir-151a	0.409158
Adenoviridae Infections	hsa-mir-20a	0.409134
Carcinoma, Ductal, Breast	hsa-mir-299	0.408955
Neoplasms, Squamous Cell	hsa-mir-27b	0.408742
Mouth Neoplasms	hsa-mir-302c	0.408659
Digestive System Neoplasms	hsa-mir-15a	0.40864
Leukemia, lymphoblastic, Chronic	hsa-mir-650	0.408611
Hepatitis C	hsa-mir-17	0.408524
Carcinoma, Squamous Cell	hsa-mir-378a	0.408506
Glioblastoma2	hsa-mir-381	0.408317
Glioblastoma2	hsa-mir-451a	0.408235
Carcinoma, Ductal, Breast	hsa-mir-200	0.408116
Azoospermia	hsa-mir-1302	0.408115
Colorectal Neoplasms	hsa-let-7d	0.407965
Lymphoma	hsa-mir-183	0.407959
Endometrial Neoplasms	hsa-mir-133b	0.407782
Cystic Fibrosis	hsa-mir-128	0.407506
Gastric Neoplasms	hsa-mir-451a	0.407425
Pulmonary Disease, Chronic Obstructive	hsa-let-7d	0.407292
Prolactinoma	hsa-mir-15a	0.407139
Carcinoma, Ductal, Breast	hsa-mir-493	0.40711
Waldenstrom Macroglobulinemia	hsa-mir-21	0.407102
Adrenal Cortex Neoplasms	hsa-mir-200c	0.406924
Leukemia, Promyelocytic, Acute	hsa-mir-663a	0.406786
Neoplasms, Squamous Cell	hsa-mir-148a	0.406655
Heart Failure	hsa-mir-34a	0.406425
Aortic Valve Stenosis	hsa-mir-150	0.406405
Prostate Neoplasms	hsa-mir-122	0.406258
Myocardium	hsa-mir-106b	0.40618
Prostate Neoplasms	hsa-mir-100	0.406037
Muscular Disorders, Atrophic	hsa-mir-1	0.405825
Carcinoma, Ductal, Breast	hsa-mir-661	0.405793
Carcinoma, Endometrioid	hsa-mir-155	0.405716
Glioblastoma2	hsa-mir-137	0.405631
Inflammation	hsa-mir-223	0.405556
Child Development Disorders, Pervasive	hsa-mir-146b	0.405535
Carcinoma, Ductal, Breast	hsa-mir-132	0.405353
Skin Neoplasms	hsa-mir-181b	0.40526
Liver Neoplasms	hsa-mir-425	0.405252
Granulosa Cell Tumor	hsa-mir-625	0.40521
Adenocarcinoma	hsa-mir-138	0.405134
Endometriosis	hsa-mir-133a	0.405026
Carcinoma, Basal Cell	hsa-mir-142	0.404993
Laryngeal Neoplasms	hsa-mir-200b	0.404783
Prostate Neoplasms	hsa-mir-93	0.404732
Carcinoma, Ductal, Breast	hsa-mir-374a	0.404377
Lupus Vulgaris	hsa-mir-29a	0.404372
Multiple Myeloma	hsa-mir-363	0.404238
Cystic Fibrosis	hsa-mir-103b	0.40416
Testicular Neoplasms	hsa-mir-488	0.404057
Glioblastoma2	hsa-mir-149	0.403868
Small Cell Lung Carcinoma	hsa-mir-222	0.403852
Eosinophilic Esophagitis	hsa-mir-125b	0.40374
Rectal Neoplasms	hsa-mir-20a	0.403703
Small Cell Lung Carcinoma	hsa-mir-520a	0.403642
Laryngeal Neoplasms	hsa-mir-30e	0.403293
Tuberculosis, Pulmonary	hsa-let-7a	0.403283
Lupus Nephritis	hsa-mir-155	0.402968
Stomach Neoplasms1	hsa-mir-658	0.402884
Coronary Artery Disease	hsa-mir-29b	0.402785
Kidney Neoplasms	hsa-mir-138	0.402426
Hepatitis C	hsa-mir-146a	0.402376
Prostate Neoplasms	hsa-mir-133b	0.402203
Small Cell Lung Carcinoma	hsa-mir-337	0.402093
Prostate Neoplasms	hsa-mir-153	0.40209
Scleroderma, Localized	hsa-mir-146a	0.401887
Pulmonary Disease, Chronic Obstructive	hsa-let-7c	0.401813
Gastrointestinal Neoplasms	hsa-mir-34a	0.401715
Asthma	hsa-mir-222	0.40169
Hepatitis C	hsa-let-7a	0.401485
Laryngeal Neoplasms	hsa-mir-27b	0.401371
Cystic Fibrosis	hsa-mir-17	0.401338
Stomach Neoplasms1	hsa-mir-148a	0.40124
Carcinoma, Ductal, Breast	hsa-mir-23b	0.401174
Endometrial Neoplasms	hsa-mir-19b	0.401094
Carcinoma, Ductal, Breast	hsa-mir-625	0.400992
Neoplasms, Squamous Cell	hsa-mir-296	0.400849
Neoplasms, Squamous Cell	hsa-mir-15a	0.400799
HIV-1	hsa-mir-203	0.40069
Carcinoma	hsa-mir-18a	0.399899
Endometrial Neoplasms	hsa-mir-17	0.399757
Stomach Neoplasms1	hsa-mir-148b	0.399757
Liver Neoplasms	hsa-mir-142	0.399747
Carcinoma, Ductal, Breast	hsa-mir-187	0.399464
Carcinoma, Basal Cell	hsa-mir-15a	0.399437
Endometrial Neoplasms	hsa-mir-518a	0.399232
Muscular Dystrophy, Facioscapulohumeral	hsa-mir-1	0.399015
Medulloblastoma	hsa-mir-335	0.398822
Liver Neoplasms	hsa-mir-214	0.398726
Neoplasms, Squamous Cell	hsa-mir-146a	0.39871
Gastrointestinal Neoplasms	hsa-mir-486	0.398442
Endometrial Neoplasms	hsa-mir-345	0.398435
Digestive System Neoplasms	hsa-mir-98	0.398411
Prostate Neoplasms	hsa-mir-23b	0.398403
Endometriosis	hsa-mir-182	0.398396
Cervical Neoplasms	hsa-mir-215	0.398282
Carcinoma	hsa-mir-19b	0.398282
Carcinoma, Ductal, Breast	hsa-mir-340	0.39806
Bladder Neoplasms	hsa-mir-200b	0.397964
Multiple Myeloma	hsa-mir-155	0.397897
Stomach Neoplasms1	hsa-mir-370	0.397873
Pancreatic Neoplasms	hsa-mir-98	0.397831
Leukemia, Myeloid	hsa-mir-196b	0.397769
Carcinoma, Squamous Cell	hsa-mir-132	0.397693
Gastrointestinal Neoplasms	hsa-mir-34c	0.397559
Glioblastoma2	hsa-mir-184	0.397459
Endometrial Neoplasms	hsa-mir-18a	0.397405
Glioma	hsa-mir-153	0.397375
Psychotic Disorders	hsa-mir-103b	0.396972
Tuberculosis, Pulmonary	hsa-mir-629	0.396739
Cardiomyopathies	hsa-mir-23a	0.396683
Glioblastoma2	hsa-mir-139	0.3965
Melanoma	hsa-mir-92a	0.396372
Cystic Fibrosis	hsa-mir-708	0.396352
Carcinoma, Ductal, Breast	hsa-mir-193a	0.396304
Toxoplasmosis	hsa-mir-19a	0.396002
Psychotic Disorders	hsa-mir-103a	0.395811
Gastric Neoplasms	hsa-mir-625	0.395761
Rectal Neoplasms	hsa-mir-19b	0.395731
Colon Neoplasms	hsa-mir-16	0.395678
Digestive System Neoplasms	hsa-mir-181b	0.395448
Neoplasms, Squamous Cell	hsa-mir-24	0.395334
Brain Neoplasms	hsa-mir-373	0.395267
Carcinoma, Basal Cell	hsa-mir-199a	0.395119
Cystic Fibrosis	hsa-mir-183	0.395119
Lymphoma, Primary Effusion	hsa-mir-155	0.395088
Retinoblastoma	hsa-mir-20b	0.39506
Myocardial Infarction	hsa-mir-125b	0.394945
Muscular Dystrophies	hsa-mir-1	0.394944
Encephalomyelitis, Autoimmune, Experimental	hsa-mir-96	0.394941
Inflammation	hsa-mir-193a	0.394923
Cystic Fibrosis	hsa-mir-32	0.394884
Lymphoma	hsa-mir-106b	0.394783
Astrocytoma	hsa-mir-20a	0.394452
Rectal Neoplasms	hsa-let-7a	0.394377
Psychotic Disorders	hsa-mir-30b	0.394186
Graves Disease	hsa-mir-151b	0.394106
Skin Neoplasms	hsa-mir-221	0.394092
Atrial Fibrillation	hsa-mir-92a	0.394006
Carcinoma, Basal Cell	hsa-mir-205	0.393974
Neoplasms, Squamous Cell	hsa-mir-885	0.393883
Digestive System Neoplasms	hsa-mir-375	0.39386
Carcinoma, Ductal, Breast	hsa-mir-451a	0.39379
Tuberculosis, Pulmonary	hsa-mir-198	0.393773
Leukemia, lymphoblastic, Chronic	hsa-mir-21	0.393651
Gastrointestinal Neoplasms	hsa-mir-296	0.393598
Carcinoma, Ductal, Breast	hsa-mir-629	0.393583
Lymphoma	hsa-mir-195	0.393475
Stomach Neoplasms1	hsa-mir-451a	0.393294
Neoplasms, Squamous Cell	hsa-mir-205	0.393267
Waldenstrom Macroglobulinemia	hsa-mir-20a	0.393147
Carcinoma, Renal Cell	hsa-mir-1	0.39307
Amyloidosis	hsa-mir-15a	0.392993
Carcinoma, Ductal, Breast	hsa-mir-513a	0.392605
Medulloblastoma	hsa-mir-190a	0.392551
Glioblastoma2	hsa-mir-193a	0.392513
Eosinophilic Esophagitis	hsa-let-7e	0.392474
Small Cell Lung Carcinoma	hsa-mir-133b	0.392401
Laryngeal Neoplasms	hsa-mir-146b	0.391955
Cystic Fibrosis	hsa-mir-196a	0.391846
Psychotic Disorders	hsa-mir-20b	0.391483
Lymphoma	hsa-mir-182	0.391168
Mouth Neoplasms	hsa-mir-181b	0.391159
Liver Neoplasms	hsa-mir-100	0.390967
Carcinoma, Ductal, Breast	hsa-mir-151a	0.390887
Glioblastoma2	hsa-mir-323b	0.39074
Mouth Neoplasms	hsa-mir-144	0.390722
Endometriosis	hsa-mir-19b	0.390412
Skin Neoplasms	hsa-mir-29c	0.390399
Carcinoma, Basal Cell	hsa-mir-34c	0.390231
Cardiomyopathies	hsa-mir-499a	0.390138
Carcinoma, Ductal, Breast	hsa-mir-1915	0.390091
Liver Neoplasms	hsa-mir-197	0.390033
Hepatitis B, Chronic	hsa-mir-372	0.389952
Precursor Cell Lymphoblastic Leukemia-Lymphoma	hsa-mir-142	0.389706
Carcinoma, Neuroendocrine	hsa-mir-483	0.389441
Carcinoma, Ductal, Breast	hsa-mir-922	0.389426
Neoplasms, Squamous Cell	hsa-mir-421	0.389348
Thyroid Neoplasms	hsa-mir-192	0.389271
Carcinoma, Squamous Cell	hsa-mir-19a	0.389221
Rectal Neoplasms	hsa-mir-200b	0.388879
Gastrointestinal Neoplasms	hsa-mir-214	0.388779
Carcinoma, Ductal, Breast	hsa-mir-411	0.388769
Carcinoma, Squamous Cell	hsa-mir-361	0.388717
Head and Neck Neoplasms	hsa-mir-127	0.388574
Lupus Erythematosus, Systemic	hsa-mir-16	0.388491
Choriocarcinoma	hsa-mir-126	0.388406
Biliary Tract Neoplasms	hsa-let-7d	0.388385
Carcinoma, Ductal, Breast	hsa-mir-137	0.388368
Leukemia	hsa-mir-181b	0.388039
Leukemia, Myelogenous, Chronic, BCR-ABL Positive	hsa-mir-221	0.387839
Colorectal Neoplasms	hsa-mir-132	0.387819
Adenoviridae Infections	hsa-mir-200c	0.38769
Glioblastoma2	hsa-mir-425	0.387465
Laryngeal Neoplasms	hsa-mir-219	0.387363
Carcinoma, Ductal, Breast	hsa-mir-376c	0.387338
Fatty Liver, Non-Alcoholic	hsa-mir-19a	0.387286
Hematologic Neoplasms	hsa-let-7e	0.386988
Carcinoma, Ductal, Breast	hsa-mir-488	0.38695
Bladder Neoplasms	hsa-mir-493	0.386943
Endometrial Neoplasms	hsa-mir-215	0.386843
Small Cell Lung Carcinoma	hsa-mir-361	0.386803
Colorectal Neoplasms	hsa-mir-29b	0.386585
Cholangiocarcinoma	hsa-mir-143	0.386456
Small Cell Lung Carcinoma	hsa-mir-149	0.386271
Lymphoma, Mantle-Cell	hsa-mir-155	0.386227
Ependymoma	hsa-mir-137	0.386122
Cystic Fibrosis	hsa-mir-186	0.386059
SARS Virus	hsa-mir-150	0.385983
Retinoblastoma	hsa-mir-153	0.385754
Thyroid Neoplasms	hsa-mir-133a	0.385706
Colorectal Neoplasms	hsa-mir-223	0.3855
Glioblastoma2	hsa-mir-208a	0.385443
Adrenocortical Carcinoma	hsa-mir-21	0.385223
Endometrial Neoplasms	hsa-mir-34a	0.385165
Sarcoma, Ewing's	hsa-mir-150	0.38475
Laryngeal Neoplasms	hsa-mir-199a	0.384686
Pancreatic Neoplasms	hsa-mir-19a	0.384637
Endometrial Neoplasms	hsa-mir-424	0.384478
SARS Virus	hsa-mir-20a	0.384302
Glioblastoma	hsa-mir-15b	0.38429
Retinoblastoma	hsa-mir-133b	0.384234
Rectal Neoplasms	hsa-mir-330	0.384229
Stomach Neoplasms1	hsa-mir-574	0.384192
Lupus Vulgaris	hsa-mir-302a	0.384123
Kidney Neoplasms	hsa-mir-378c	0.384078
Kidney Neoplasms	hsa-mir-378e	0.384078
Kidney Neoplasms	hsa-mir-378f	0.384078
Kidney Neoplasms	hsa-mir-378g	0.384078
Kidney Neoplasms	hsa-mir-378h	0.384078
Kidney Neoplasms	hsa-mir-378i	0.384078
Kidney Neoplasms	hsa-mir-378b	0.384078
Kidney Neoplasms	hsa-mir-378d	0.384078
Cystic Fibrosis	hsa-mir-520h	0.383917
Liver Cirrhosis	hsa-mir-1	0.383851
Carcinoma, Small Cell	hsa-mir-182	0.383661
Gastric Neoplasms	hsa-mir-143	0.38329
Waldenstrom Macroglobulinemia	hsa-mir-17	0.38323
Lymphoma, Non-Hodgkin	hsa-mir-16	0.383166
Esophageal Neoplasms	hsa-mir-221	0.383161
Small Cell Lung Carcinoma	hsa-mir-199b	0.383081
Gastric Neoplasms	hsa-mir-574	0.383059
Gastrointestinal Neoplasms	hsa-mir-181b	0.382966
Testicular Neoplasms	hsa-mir-1	0.382884
Infertility, Male	hsa-mir-491	0.382843
Bladder Neoplasms	hsa-mir-196b	0.382841
Gastrointestinal Neoplasms	hsa-mir-191	0.382837
Lymphoma	hsa-mir-145	0.382811
Skin Neoplasms	hsa-mir-125a	0.382783
Granulosa Cell Tumor	hsa-mir-1299	0.38276
Laryngeal Neoplasms	hsa-mir-197	0.382678
Prostate Neoplasms	hsa-mir-378a	0.382584
Neoplasms, Squamous Cell	hsa-mir-16	0.382381
Stomach Neoplasms1	hsa-mir-143	0.382312
Psychotic Disorders	hsa-mir-30d	0.382104
Prolactinoma	hsa-mir-16	0.381811
Neuroblastoma	hsa-mir-199b	0.381776
Skin Neoplasms	hsa-mir-1	0.381752
Retinoblastoma	hsa-mir-383	0.381442
Carcinoma, Non-Small-Cell Lung	hsa-let-7f	0.38141
Retinoblastoma	hsa-mir-335	0.381325
Sarcoma, Ewing's	hsa-mir-371a	0.381293
Carcinoma	hsa-mir-203	0.38124
Adrenocortical Adenoma	hsa-mir-503	0.381138
Skin Neoplasms	hsa-mir-30d	0.381108
Retinoblastoma	hsa-mir-221	0.381046
Carcinoma, Non-Small-Cell Lung	hsa-mir-219	0.381001
Pheochromocytoma	hsa-mir-488	0.38096
Prostate Neoplasms	hsa-mir-185	0.380921
Tuberculosis, Pulmonary	hsa-mir-142	0.380757
Laryngeal Neoplasms	hsa-mir-27a	0.38036
Neoplasms, Squamous Cell	hsa-mir-34c	0.380328
Leukemia, lymphoblastic, Chronic	hsa-mir-640	0.38028
Carcinoma, Ductal, Breast	hsa-mir-301a	0.380201
Medulloblastoma	hsa-mir-152	0.380198
Carcinoma, Ductal, Breast	hsa-mir-520c	0.380171
Carcinoma, Endometrioid	hsa-mir-502	0.379975
Carcinoma, Ductal, Breast	hsa-mir-151b	0.379809
Gastrointestinal Neoplasms	hsa-mir-203	0.379794
Leukemia, lymphoblastic, Chronic	hsa-mir-17	0.379724
Lymphoma	hsa-mir-96	0.379595
Prostate Neoplasms	hsa-mir-151b	0.379388
Liver Neoplasms	hsa-mir-107	0.379352
Hematologic Neoplasms	hsa-let-7b	0.37923
Carcinoma, Renal Cell	hsa-mir-30a	0.378954
Pancreatic Neoplasms	hsa-mir-125a	0.378764
Carcinoma, Ductal, Breast	hsa-mir-365a	0.378659
Carcinoma, Ductal, Breast	hsa-mir-219	0.378505
Endometrial Neoplasms	hsa-mir-203	0.378504
Pheochromocytoma	hsa-mir-501	0.378493
Leukemia, Promyelocytic, Acute	hsa-mir-15b	0.378354
Biliary Tract Neoplasms	hsa-let-7b	0.378354
Leukemia, lymphoblastic, Chronic	hsa-mir-15b	0.37831
Digestive System Neoplasms	hsa-mir-200a	0.378299
Retinoblastoma	hsa-mir-195	0.378182
Gastrointestinal Neoplasms	hsa-mir-125b	0.3779
Gastrointestinal Neoplasms	hsa-mir-25	0.377849
Carcinoma, Ductal, Breast	hsa-mir-632	0.377792
Carcinoma, Hepatocellular	hsa-mir-143	0.37767
Prostate Neoplasms	hsa-mir-642a	0.377518
Endometrial Neoplasms	hsa-mir-375	0.377493
Lung Neoplasms	hsa-mir-429	0.377413
Hepatitis B	hsa-mir-17	0.377255
Testicular Neoplasms	hsa-mir-125b	0.376418
Barrett Esophagus	hsa-mir-150	0.376372
Carcinoma	hsa-mir-210	0.376267
Small Cell Lung Carcinoma	hsa-mir-218	0.376228
Liver Neoplasms	hsa-mir-499a	0.376184
Retinoblastoma	hsa-mir-302d	0.376119
Small Cell Lung Carcinoma	hsa-mir-497	0.376017
Gastric Neoplasms	hsa-mir-200b	0.375827
Head and Neck Neoplasms	hsa-mir-22	0.37582
Neoplasms, Squamous Cell	hsa-mir-1	0.375651
Diabetes Complications	hsa-mir-320a	0.375486
Colon Neoplasms	hsa-mir-155	0.375383
Endometrial Neoplasms	hsa-mir-19a	0.375182
Arrhythmias, Cardiac	hsa-mir-155	0.375172
Carcinoma, Non-Small-Cell Lung	hsa-mir-200a	0.375118
Carcinoma, Ductal, Breast	hsa-mir-516a	0.374985
Carcinoma, Ductal, Breast	hsa-mir-1258	0.374814
Eosinophilic Esophagitis	hsa-mir-183	0.374774
Liver Neoplasms	hsa-mir-518b	0.374661
Laryngeal Neoplasms	hsa-mir-135a	0.374624
Carcinoma, Ductal, Breast	hsa-mir-148b	0.374623
Gastric Neoplasms	hsa-mir-622	0.374581
Carcinoma, Squamous Cell	hsa-mir-23a	0.374474
Carcinoma, Ductal, Breast	hsa-mir-124	0.374463
Oligodendroglioma	hsa-mir-124	0.374376
Mesothelioma	hsa-mir-93	0.374333
Laryngeal Neoplasms	hsa-let-7d	0.374307
Lung Neoplasms	hsa-mir-194	0.374263
Prostate Neoplasms	hsa-mir-629	0.374215
Stomach Neoplasms1	hsa-mir-625	0.374176
Glioma	hsa-mir-203	0.373872
Retinoblastoma	hsa-mir-128	0.373824
Neoplasms, Squamous Cell	hsa-mir-106a	0.373785
Ependymoma	hsa-mir-19a	0.373783
Hematologic Neoplasms	hsa-let-7i	0.373742
Laryngeal Neoplasms	hsa-mir-199b	0.373673
Prostate Neoplasms	hsa-mir-15b	0.373646
Carcinoma, Neuroendocrine	hsa-mir-16	0.373556
Gastrointestinal Neoplasms	hsa-mir-15a	0.373322
Esophageal Neoplasms	hsa-mir-18a	0.373259
Carcinoma, Ductal, Breast	hsa-mir-505	0.373238
Skin Neoplasms	hsa-mir-18a	0.373039
Huntington Disease	hsa-mir-34c	0.372912
Carcinoma, Neuroendocrine	hsa-mir-143	0.372887
Neoplasms, Squamous Cell	hsa-mir-137	0.37271
Pituitary Adenomas	hsa-mir-15a	0.372675
Myocardial Ischemia	hsa-mir-29a	0.372493
Thyroid Neoplasms	hsa-mir-145	0.37243
Adrenocortical Adenoma	hsa-mir-200c	0.372104
Small Cell Lung Carcinoma	hsa-mir-27b	0.371957
Adenocarcinoma	hsa-mir-378a	0.371953
Hematologic Neoplasms	hsa-let-7d	0.371926
Astrocytoma	hsa-mir-153	0.371836
Gastrointestinal Neoplasms	hsa-mir-181a	0.371747
Tuberculosis, Pulmonary	hsa-mir-494	0.371744
Lymphoma, Primary Effusion	hsa-mir-146a	0.371734
Neoplasms, Squamous Cell	hsa-mir-17	0.371641
Leukemia	hsa-mir-145	0.371561
Testicular Neoplasms	hsa-mir-30c	0.371555
Glioma	hsa-mir-29b	0.371542
Eclampsia	hsa-mir-302c	0.371396
Digestive System Neoplasms	hsa-mir-222	0.37127
Testicular Neoplasms	hsa-mir-135b	0.371212
Neoplasms, Squamous Cell	hsa-mir-363	0.371181
Gastrointestinal Neoplasms	hsa-mir-24	0.371099
Stomach Neoplasms1	hsa-mir-155	0.371013
Medulloblastoma	hsa-mir-146b	0.370984
Gastrointestinal Neoplasms	hsa-mir-100	0.370948
Liver Neoplasms	hsa-mir-181a	0.370895
Gastric Neoplasms	hsa-mir-182	0.370882
Retinoblastoma	hsa-mir-107	0.370754
Myocardial Ischemia	hsa-mir-126	0.370706
Digestive System Neoplasms	hsa-mir-125b	0.370699
Parkinson Disease	hsa-mir-155	0.370304
Cervical Neoplasms	hsa-mir-182	0.370292
Gastrointestinal Neoplasms	hsa-mir-30a	0.370209
Carcinoma, Ductal, Breast	hsa-mir-383	0.370189
Eosinophilic Esophagitis	hsa-mir-106a	0.369879
Stomach Neoplasms1	hsa-mir-622	0.369729
Retinoblastoma	hsa-mir-182	0.369713
Atherosclerosis	hsa-mir-130a	0.369666
Frontotemporal Lobar Degeneration	hsa-mir-146a	0.369581
Carcinoma, Non-Small-Cell Lung	hsa-mir-29a	0.36957
Hematologic Neoplasms	hsa-mir-125a	0.369541
Tuberculosis, Pulmonary	hsa-mir-518b	0.369415
Stomach Neoplasms1	hsa-mir-487b	0.369363
Colorectal Neoplasms	hsa-mir-15a	0.369146
Testicular Neoplasms	hsa-mir-34b	0.369053
Adenoviridae Infections	hsa-mir-203	0.368937
Arrhythmias, Cardiac	hsa-mir-29a	0.368927
Panic Disorder	hsa-mir-509	0.368926
Cardiomyopathy, Dilated	hsa-mir-208a	0.368797
Testicular Neoplasms	hsa-mir-194	0.368651
Eclampsia	hsa-mir-152	0.368631
Gastric Neoplasms	hsa-mir-487b	0.36853
Thyroid Neoplasms	hsa-let-7c	0.368468
Endometrial Neoplasms	hsa-mir-218	0.368275
Myositis Ossificans	hsa-mir-376c	0.368241
Bladder Neoplasms	hsa-mir-574	0.367877
Tuberculosis, Pulmonary	hsa-mir-423	0.367859
Cerebellar Neoplasms	hsa-mir-326	0.367815
Gastrointestinal Neoplasms	hsa-mir-122	0.367723
Colonic Neoplasms	hsa-mir-183	0.367703
Adenocarcinoma	hsa-mir-142	0.36769
Gastric Neoplasms	hsa-mir-186	0.367674
Kidney Neoplasms	hsa-mir-363	0.36766
Carcinoma, Endometrioid	hsa-mir-625	0.367634
Liver Neoplasms	hsa-mir-183	0.367625
Esophageal Neoplasms	hsa-mir-197	0.367617
Gastric Neoplasms	hsa-mir-342	0.367535
Multiple Sclerosis	hsa-mir-20a	0.367026
Cholangiocarcinoma	hsa-mir-99b	0.366898
Myocardial Ischemia	hsa-mir-223	0.366867
Atrial Fibrillation	hsa-mir-210	0.366862
Tuberculosis, Pulmonary	hsa-mir-296	0.366836
Retinoblastoma	hsa-mir-204	0.366761
Carcinoma, Squamous Cell	hsa-mir-26a	0.366745
Carcinoma, Ductal, Breast	hsa-mir-520a	0.36666
Coronary Artery Disease	hsa-mir-143	0.366426
Astrocytoma	hsa-mir-31	0.366183
Rectal Neoplasms	hsa-mir-18a	0.366138
Lymphoma	hsa-let-7b	0.365775
Kidney Neoplasms	hsa-mir-127	0.365763
Retinoblastoma	hsa-mir-7	0.365761
Eclampsia	hsa-mir-302d	0.365736
Gastrointestinal Neoplasms	hsa-mir-101	0.365574
Colon Neoplasms	hsa-mir-622	0.365551
Carcinoma, Ductal, Breast	hsa-mir-148a	0.365422
Digestive System Neoplasms	hsa-mir-10b	0.3653
Granulosa Cell Tumor	hsa-mir-488	0.365284
Small Cell Lung Carcinoma	hsa-mir-183	0.365237
Glioblastoma2	hsa-mir-22	0.365234
Myocardium	hsa-mir-29c	0.365176
Liver Neoplasms	hsa-mir-26a	0.365137
Small Cell Lung Carcinoma	hsa-mir-151a	0.365114
Carcinoma, Basal Cell	hsa-mir-30a	0.365076
Carcinoma, Ductal, Breast	hsa-mir-345	0.364997
Gastric Neoplasms	hsa-mir-340	0.364973
Carcinoma, Ductal, Breast	hsa-mir-129	0.364972
Gastric Neoplasms	hsa-mir-141	0.364938
Stomach Neoplasms1	hsa-mir-520c	0.36465
Lymphoma	hsa-mir-29b	0.364554
Esophagus	hsa-mir-19a	0.364504
Barrett Esophagus	hsa-mir-28	0.364452
Thyroid Neoplasms	hsa-mir-143	0.36445
Colorectal Neoplasms	hsa-mir-630	0.364404
Laryngeal Neoplasms	hsa-mir-19b	0.364341
Autistic Disorder	hsa-mir-663	0.364327
Bladder Neoplasms	hsa-mir-429	0.364291
Precursor Cell Lymphoblastic Leukemia-Lymphoma	hsa-mir-222	0.364229
Hepatitis C, Chronic	hsa-mir-196a	0.364138
Rectal Neoplasms	hsa-let-7b	0.363882
Neoplasms	hsa-mir-135b	0.363649
Prolactinoma	hsa-mir-21	0.363528
Liver Neoplasms	hsa-mir-29c	0.363093
Medulloblastoma	hsa-mir-149	0.363089
Adrenal Cortex Neoplasms	hsa-mir-148a	0.36302
Mouth Neoplasms	hsa-mir-20b	0.362987
Testicular Neoplasms	hsa-mir-30d	0.362948
Liver Neoplasms	hsa-mir-31	0.362823
Carcinoma, Neuroendocrine	hsa-mir-126	0.36278
Lupus Vulgaris	hsa-mir-18a	0.362709
Small Cell Lung Carcinoma	hsa-mir-135b	0.362674
Lichen Planus, Oral	hsa-mir-492	0.362639
Liver Neoplasms	hsa-mir-34a	0.362629
Lymphoma	hsa-mir-181b	0.362572
Laryngeal Neoplasms	hsa-mir-15a	0.362552
Gastrointestinal Neoplasms	hsa-mir-20a	0.362476
Multiple Myeloma	hsa-mir-542	0.362466
Small Cell Lung Carcinoma	hsa-mir-30a	0.362279
Liver Neoplasms	hsa-mir-1	0.362266
Glioblastoma2	hsa-mir-151a	0.362228
Prolactinoma	hsa-mir-143	0.36214
Retinoblastoma	hsa-mir-18b	0.362032
Diabetes Mellitus, Type 1	hsa-mir-320a	0.361917
Stomach Neoplasms1	hsa-mir-363	0.361867
Sarcoma, Kaposi	hsa-mir-223	0.361849
Skin Neoplasms	hsa-mir-210	0.361809
Gastric Neoplasms	hsa-mir-200a	0.361768
Barrett Esophagus	hsa-mir-29a	0.36172
Lupus Vulgaris	hsa-mir-19a	0.361713
Child Development Disorders, Pervasive	hsa-mir-132	0.361682
Adenocarcinoma	hsa-mir-141	0.36163
Leukemia, Myeloid, Chronic-Phase	hsa-mir-451b	0.361598
Small Cell Lung Carcinoma	hsa-mir-424	0.361559
Child Development Disorders, Pervasive	hsa-mir-106a	0.361476
Stomach Neoplasms1	hsa-mir-342	0.361455
Retinoblastoma	hsa-mir-152	0.361435
Kidney Neoplasms	hsa-mir-99b	0.361434
Neoplasms, Squamous Cell	hsa-mir-18a	0.361391
Carcinoma, Ductal, Breast	hsa-mir-106b	0.361258
Carcinoma, Ductal, Breast	hsa-mir-520h	0.361241
Rhabdomyosarcoma	hsa-mir-106b	0.361057
Glioblastoma2	hsa-mir-491	0.361057
Psychotic Disorders	hsa-mir-29a	0.360946
Laryngeal Neoplasms	hsa-mir-136	0.360861
Myocardial Ischemia	hsa-mir-155	0.360844
Glioma	hsa-mir-125a	0.360721
Carcinoma, Endometrioid	hsa-mir-103a	0.360688
Esophageal Neoplasms	hsa-mir-140	0.360556
Tuberculosis, Pulmonary	hsa-mir-30a	0.360498
Small Cell Lung Carcinoma	hsa-mir-9	0.36049
Thyroid Neoplasms	hsa-mir-223	0.360476
Small Cell Lung Carcinoma	hsa-mir-126	0.360444
Hepatitis B	hsa-mir-20a	0.360358
Ependymoma	hsa-mir-18a	0.360358
Gastric Neoplasms	hsa-mir-191	0.360283
Stomach Neoplasms1	hsa-mir-186	0.360251
Aortic Valve Stenosis	hsa-mir-1	0.360241
Glomerulonephritis, IGA	hsa-mir-663a	0.360182
Lupus Vulgaris	hsa-mir-147a	0.360174
Gastric Neoplasms	hsa-mir-520c	0.360086
Parkinson Disease	hsa-mir-146a	0.35999
Prostate Neoplasms	hsa-mir-27b	0.359892
Colorectal Neoplasms	hsa-let-7i	0.359825
Stomach Neoplasms1	hsa-mir-340	0.359799
Trophoblasts	hsa-mir-106a	0.359796
Adenocarcinoma	hsa-let-7c	0.359618
Liver Neoplasms	hsa-mir-421	0.359477
Carcinoma, Ductal, Breast	hsa-mir-153	0.359405
Gastric Neoplasms	hsa-mir-331	0.359338
Glioma	hsa-mir-146a	0.359216
Periodontitis	hsa-mir-20a	0.359078
Testicular Neoplasms	hsa-mir-151b	0.358839
Small Cell Lung Carcinoma	hsa-mir-148a	0.358775
Hematologic Neoplasms	hsa-let-7f	0.35857
Carcinoma, Basal Cell	hsa-mir-31	0.358463
Colonic Neoplasms	hsa-mir-150	0.358367
Small Cell Lung Carcinoma	hsa-mir-135a	0.358317
Carcinoma	hsa-mir-19a	0.358281
Tuberculosis, Pulmonary	hsa-mir-29c	0.35813
Ependymoma	hsa-mir-149	0.358041
Tuberculosis, Pulmonary	hsa-mir-30d	0.357984
Carcinoma, Neuroendocrine	hsa-mir-34a	0.357977
Carcinoma, Basal Cell	hsa-mir-214	0.357937
Testicular Neoplasms	hsa-mir-224	0.357796
Prostate Neoplasms	hsa-mir-34c	0.357785
Hypopharyngeal Neoplasms	hsa-let-7a	0.357649
Endomyocardial Fibrosis	hsa-mir-29b	0.357618
Skin Neoplasms	hsa-mir-143	0.357585
Lung Neoplasms	hsa-mir-15b	0.357459
Gastric Neoplasms	hsa-mir-363	0.357423
Stomach Neoplasms1	hsa-mir-331	0.357409
Prostate Neoplasms	hsa-mir-199a	0.357396
Uterine Cervical Neoplasms	hsa-let-7a	0.357382
Adrenocortical Adenoma	hsa-mir-28	0.3573
Gastrointestinal Neoplasms	hsa-mir-29a	0.357268
Encephalomyelitis, Autoimmune, Experimental	hsa-mir-122	0.357125
Pulmonary Disease, Chronic Obstructive	hsa-let-7b	0.357117
Neoplasms	hsa-mir-424	0.357113
Gastrointestinal Neoplasms	hsa-mir-34b	0.357065
Oligodendroglioma	hsa-mir-383	0.357007
Ependymoma	hsa-mir-302d	0.356973
Carcinoma, Non-Small-Cell Lung	hsa-mir-20a	0.356973
Cystic Fibrosis	hsa-mir-451b	0.356949
Precursor Cell Lymphoblastic Leukemia-Lymphoma	hsa-mir-20a	0.356901
Liver Neoplasms	hsa-mir-18b	0.35685
Neoplasms, Squamous Cell	hsa-mir-504	0.356823
Carcinoma, Endometrioid	hsa-mir-215	0.356793
Glioblastoma2	hsa-mir-134	0.35677
Testicular Neoplasms	hsa-mir-25	0.356667
Cystic Fibrosis	hsa-mir-126	0.356604
Retinoblastoma	hsa-mir-27b	0.356581
Gastric Neoplasms	hsa-mir-27a	0.356566
Carcinoma, Endometrioid	hsa-mir-429	0.356436
Rectal Neoplasms	hsa-mir-15a	0.356391
Testicular Neoplasms	hsa-mir-320a	0.356336
AIDS Dementia Complex	hsa-mir-29a	0.35631
Eclampsia	hsa-mir-133b	0.356145
Eosinophilic Esophagitis	hsa-mir-148a	0.355998
Carcinoma, Renal Cell	hsa-mir-15b	0.355944
Leukemia, Myelogenous, Chronic, BCR-ABL Positive	hsa-mir-146a	0.35589
Diabetes Mellitus, Type 2	hsa-mir-155	0.355875
Graves Disease	hsa-mir-323b	0.355863
Colorectal Neoplasms	hsa-mir-106b	0.355801
Glioblastoma2	hsa-mir-181c	0.355719
Myocardium	hsa-mir-17	0.355708
Lymphoma, Primary Effusion	hsa-mir-21	0.355691
Leukemia, lymphoblastic, Chronic	hsa-mir-27b	0.35567
Rectal Neoplasms	hsa-mir-19a	0.355653
Pain	hsa-mir-200b	0.35558
Bladder Neoplasms	hsa-mir-503	0.355526
Small Cell Lung Carcinoma	hsa-mir-449a	0.355359
Anus Neoplasms	hsa-mir-584	0.355338
Testicular Neoplasms	hsa-mir-221	0.355149
Carcinoma, Ductal, Breast	hsa-mir-506	0.35496
Atrophy	hsa-mir-98	0.354947
Colorectal Neoplasms	hsa-let-7f	0.354807
Prostate Neoplasms	hsa-mir-101	0.354734
Endometrial Neoplasms	hsa-mir-16	0.354695
Glioma	hsa-mir-193a	0.354635
Laryngeal Neoplasms	hsa-mir-191	0.354552
Eosinophilic Esophagitis	hsa-mir-200c	0.354394
Atrophy	hsa-let-7i	0.354306
Carcinoma, Ductal, Breast	hsa-mir-584	0.354286
Psychotic Disorders	hsa-mir-30a	0.354275
Mouth Neoplasms	hsa-mir-99b	0.354269
Prostate Neoplasms	hsa-mir-132	0.354258
Diabetic Nephropathies	hsa-mir-141	0.354176
Leukemia, lymphoblastic, Acute	hsa-mir-125b	0.354161
Leukemia, lymphoblastic, Chronic	hsa-mir-103a	0.354104
Nasopharyngeal Neoplasms	hsa-mir-150	0.354093
Carcinoma, Squamous Cell	hsa-mir-515	0.354003
Medulloblastoma	hsa-mir-542	0.353873
Testicular Neoplasms	hsa-mir-222	0.353837
Eclampsia	hsa-mir-302b	0.353812
Mouth Neoplasms	hsa-mir-143	0.353736
Myocardium	hsa-mir-198	0.35369
Colonic Neoplasms	hsa-mir-210	0.353678
Lupus Vulgaris	hsa-mir-92a	0.35367
Myocardial Infarction	hsa-mir-200c	0.353653
Testicular Neoplasms	hsa-mir-16	0.353651
Hepatitis	hsa-mir-376c	0.353583
Digestive System Neoplasms	hsa-mir-29b	0.353469
Digestive System Neoplasms	hsa-mir-107	0.353419
Skin Neoplasms	hsa-mir-29a	0.353416
Psychotic Disorders	hsa-mir-24	0.353233
Neoplasms, Squamous Cell	hsa-mir-185	0.353218
Kidney Neoplasms	hsa-mir-29c	0.353198
Laryngeal Neoplasms	hsa-mir-181c	0.353158
Hematologic Neoplasms	hsa-let-7a	0.353151
Adenocarcinoma	hsa-mir-222	0.353085
Carcinoma, Ductal, Breast	hsa-mir-324	0.353048
Sarcoma	hsa-mir-122	0.353008
Gastric Neoplasms	hsa-mir-302f	0.352919
Retinoblastoma	hsa-mir-199b	0.352701
Gastrointestinal Neoplasms	hsa-mir-26a	0.352498
Carcinoma, Ductal, Breast	hsa-mir-143	0.352467
Colon Neoplasms	hsa-mir-330	0.352181
Eosinophilic Esophagitis	hsa-mir-192	0.352115
Pheochromocytoma	hsa-mir-383	0.352087
Lymphoproliferative Disorders	hsa-mir-15a	0.352044
Liver Neoplasms	hsa-mir-190a	0.351865
Liver Neoplasms	hsa-mir-27a	0.351727
Gastric Neoplasms	hsa-mir-516b	0.351702
Gastrointestinal Neoplasms	hsa-mir-425	0.351579
Neoplasms, Glandular and Epithelial	hsa-mir-21	0.351535
Esophageal Neoplasms	hsa-mir-491	0.351534
Tuberculosis, Pulmonary	hsa-mir-197	0.351525
Rectal Neoplasms	hsa-let-7e	0.351523
Bladder Neoplasms	hsa-mir-200a	0.351509
Prostate Neoplasms	hsa-mir-1	0.351424
Myocardial Ischemia	hsa-mir-195	0.351211
Heart Failure	hsa-mir-29c	0.351147
Colorectal Neoplasms	hsa-mir-622	0.351065
Encephalomyelitis, Autoimmune, Experimental	hsa-mir-146a	0.350904
Skin Neoplasms	hsa-mir-197	0.350866
Uterine Cervical Neoplasms	hsa-mir-204	0.35071
Child Development Disorders, Pervasive	hsa-mir-663	0.350652
Tuberculosis, Pulmonary	hsa-mir-185	0.350554
Leukemia, lymphoblastic, Chronic	hsa-mir-29b	0.350548
Kidney Neoplasms	hsa-mir-34a	0.350507
Gastrointestinal Neoplasms	hsa-mir-193a	0.350486
Leukemia	hsa-mir-146a	0.350264
Aortic Valve Stenosis	hsa-mir-214	0.350238
Retinoblastoma	hsa-mir-193a	0.350206
Glioblastoma2	hsa-mir-222	0.3502
Carcinoma, Ductal, Breast	hsa-mir-181b	0.350064
Myotonic Dystrophy	hsa-mir-133a	0.350042
Crohn Disease	hsa-mir-21	0.349993
Leukemia, Myelogenous, Chronic, BCR-ABL Positive	hsa-mir-16	0.349946
Encephalomyelitis, Autoimmune, Experimental	hsa-mir-16	0.349893
Uterine Cervical Neoplasms	hsa-mir-200b	0.349887
Kidney Neoplasms	hsa-let-7a	0.349813
Coronary Artery Disease	hsa-mir-133b	0.349772
Cervical Neoplasms	hsa-mir-125b	0.349315
Adenocarcinoma	hsa-mir-150	0.349263
Cervical Neoplasms	hsa-mir-494	0.349193
Esophageal Neoplasms	hsa-mir-20b	0.349145
Waldenstrom Macroglobulinemia	hsa-mir-92a	0.349021
Leukemia, Myeloid, Chronic-Phase	hsa-mir-410	0.348961
Neuroblastoma	hsa-mir-483	0.348951
Small Cell Lung Carcinoma	hsa-mir-125a	0.34894
Gastric Neoplasms	hsa-mir-155	0.34894
Lupus Nephritis	hsa-mir-200b	0.348811
Neoplasms, Squamous Cell	hsa-mir-183	0.348738
Rectal Neoplasms	hsa-mir-107	0.348736
Colon Neoplasms	hsa-mir-137	0.348728
Leukemia, Myeloid, Chronic-Phase	hsa-mir-369	0.348489
Leukemia, Myeloid, Chronic-Phase	hsa-mir-564	0.348489
Colorectal Neoplasms	hsa-mir-192	0.348486
Cystic Fibrosis	hsa-mir-146a	0.348476
Carcinoma, Renal Cell	hsa-mir-24	0.348471
Mouth Neoplasms	hsa-mir-146a	0.348458
Pheochromocytoma	hsa-mir-182	0.348365
Laryngeal Neoplasms	hsa-mir-30b	0.348252
Kidney Neoplasms	hsa-mir-218	0.348245
Bladder Neoplasms	hsa-mir-99a	0.348244
Skin Neoplasms	hsa-mir-10b	0.348239
Laryngeal Neoplasms	hsa-mir-223	0.348076
Gastric Neoplasms	hsa-mir-526a	0.347984
Neoplasms, Squamous Cell	hsa-mir-124	0.347951
Carcinoma, Ductal, Breast	hsa-mir-497	0.347891
Digestive System Neoplasms	hsa-mir-133b	0.347822
Small Cell Lung Carcinoma	hsa-mir-106a	0.347598
Stomach Neoplasms1	hsa-mir-191	0.347577
Stomach Neoplasms1	hsa-mir-526a	0.347547
Psychotic Disorders	hsa-mir-29c	0.347524
Anus Neoplasms	hsa-mir-630	0.347451
Adrenal Cortex Neoplasms	hsa-mir-192	0.347409
Cervical Neoplasms	hsa-mir-424	0.34738
Lymphoma	hsa-mir-34c	0.347179
Pain	hsa-mir-146a	0.347121
Neoplasms	hsa-mir-107	0.347038
Liver Neoplasms	hsa-mir-216a	0.346876
Oligodendroglioma	hsa-mir-135a	0.346862
Stomach Neoplasms1	hsa-mir-302f	0.346851
Mouth Neoplasms	hsa-mir-146b	0.346757
Precursor Cell Lymphoblastic Leukemia-Lymphoma	hsa-mir-21	0.346714
Small Cell Lung Carcinoma	hsa-mir-449b	0.3467
Endometrial Neoplasms	hsa-mir-15b	0.346613
Testicular Neoplasms	hsa-mir-29b	0.346374
Neoplasms, Squamous Cell	hsa-mir-18b	0.346265
Lupus Erythematosus, Systemic	hsa-mir-223	0.346245
Uterine Cervical Neoplasms	hsa-mir-625	0.346213
Sarcoma, Ewing's	hsa-mir-708	0.346199
Influenza, Human	hsa-mir-29b	0.346101
Asthma	hsa-mir-499a	0.346078
Pancreatic Neoplasms	hsa-mir-141	0.346015
Hodgkin Disease	hsa-mir-146a	0.346012
Lung Neoplasms	hsa-mir-193b	0.346008
Liver Neoplasms	hsa-mir-491	0.345939
Adrenocortical Adenoma	hsa-mir-133a	0.345903
Liver Neoplasms	hsa-mir-497	0.345719
Hypopharyngeal Neoplasms	hsa-let-7b	0.345608
Stomach Neoplasms1	hsa-mir-27a	0.34554
Prostate Neoplasms	hsa-mir-107	0.345501
Thyroid Neoplasms	hsa-let-7f	0.345444
Skin Neoplasms	hsa-mir-34a	0.345405
Liver Neoplasms	hsa-mir-96	0.345352
Autoimmune Diseases	hsa-mir-15a	0.344995
Carcinoma, Basal Cell	hsa-mir-132	0.344968
Carcinoma, Ductal, Breast	hsa-mir-302c	0.344881
Hypertension	hsa-mir-126	0.344828
Cholangiocarcinoma	hsa-mir-135a	0.344798
Cystic Fibrosis	hsa-mir-191	0.34479
Laryngeal Neoplasms	hsa-mir-140	0.344723
Small Cell Lung Carcinoma	hsa-mir-34a	0.344673
Pituitary Adenomas	hsa-mir-16	0.344565
Carcinoma, Basal Cell	hsa-mir-9	0.34446
Hematologic Neoplasms	hsa-let-7c	0.344419
Lung Neoplasms	hsa-mir-130a	0.344076
Cystic Fibrosis	hsa-mir-548d	0.34406
Adrenocortical Adenoma	hsa-mir-301b	0.344056
Gastric Neoplasms	hsa-mir-181c	0.343913
Neoplasms, Squamous Cell	hsa-mir-30a	0.343861
Glioblastoma2	hsa-mir-181d	0.343853
Colorectal Neoplasms, Hereditary Nonpolyposis	hsa-mir-126	0.343853
Retinoblastoma	hsa-mir-214	0.343775
Thyroid Neoplasms	hsa-let-7d	0.34373
Gastrointestinal Neoplasms	hsa-mir-29b	0.343728
Biliary Tract Neoplasms	hsa-mir-133b	0.343717
Glioblastoma2	hsa-mir-196b	0.343635
Arthritis, Rheumatoid	hsa-mir-92a	0.343634
Gastrointestinal Neoplasms	hsa-mir-17	0.343506
Adrenocortical Adenoma	hsa-mir-148a	0.34324
Leukemia, Myeloid, Chronic-Phase	hsa-mir-155	0.343177
Rectal Neoplasms	hsa-mir-152	0.343173
Pre-Eclampsia	hsa-mir-181b	0.343163
Gastrointestinal Neoplasms	hsa-mir-197	0.342925
Mouth Neoplasms	hsa-mir-181a	0.342807
Atrophy	hsa-mir-1	0.342612
Carcinoma, Basal Cell	hsa-mir-146a	0.342506
Laryngeal Neoplasms	hsa-mir-365a	0.342469
Stomach Neoplasms1	hsa-mir-181c	0.342425
Laryngeal Neoplasms	hsa-mir-20a	0.342285
Carcinoma, Small Cell	hsa-mir-155	0.342224
Lymphoma	hsa-mir-205	0.342163
Pulmonary Disease, Chronic Obstructive	hsa-let-7f	0.342133
Retinoblastoma	hsa-mir-218	0.342046
Pulmonary Disease, Chronic Obstructive	hsa-let-7i	0.341887
Liver Cirrhosis	hsa-mir-155	0.341823
Bladder Neoplasms	hsa-mir-328	0.341768
Thyroid Neoplasms	hsa-let-7a	0.341755
Cystic Fibrosis	hsa-mir-10a	0.341706
Gastric Neoplasms	hsa-mir-101	0.3417
Gastric Neoplasms	hsa-mir-194	0.341698
Supranuclear Palsy, Progressive	hsa-mir-374a	0.341636
Carcinoma, Neuroendocrine	hsa-mir-138	0.341539
Colonic Neoplasms	hsa-mir-135a	0.341472
Stomach Neoplasms1	hsa-mir-150	0.34143
Lymphoma, Large B-Cell, Diffuse	hsa-mir-222	0.341365
Leukemia, Myeloid, Acute	hsa-mir-34c	0.341139
Leukemia, lymphoblastic, Chronic	hsa-mir-29a	0.341095
Periodontitis	hsa-mir-146b	0.341077
Cystic Fibrosis	hsa-mir-216b	0.341061
Laryngeal Neoplasms	hsa-mir-200a	0.34102
Carcinoma, Renal Cell	hsa-mir-223	0.340966
Encephalomyelitis, Autoimmune, Experimental	hsa-mir-29a	0.340943
Gastric Neoplasms	hsa-mir-494	0.340906
Neoplasms, Squamous Cell	hsa-mir-133a	0.340861
Gastrointestinal Neoplasms	hsa-mir-106a	0.340803
Uterine Cervical Neoplasms	hsa-mir-146b	0.340797
Astrocytoma	hsa-mir-451a	0.340776
Bladder Neoplasms	hsa-mir-92a	0.340652
Endometrial Neoplasms	hsa-mir-34b	0.340651
Leiomyosarcoma	hsa-mir-490	0.340623
Adenocarcinoma	hsa-mir-19b	0.340619
Multiple Sclerosis	hsa-let-7a	0.340618
Testicular Neoplasms	hsa-mir-93	0.340581
Leukemia, lymphoblastic, Chronic	hsa-mir-146b	0.340514
Atherosclerosis	hsa-mir-1	0.340507
Osteosarcoma	hsa-mir-126	0.340409
Neuroblastoma	hsa-mir-29b	0.340365
Adrenocortical Adenoma	hsa-mir-30a	0.340329
Liver Neoplasms	hsa-mir-296	0.340317
Digestive System Neoplasms	hsa-mir-451a	0.34029
Prostate Neoplasms	hsa-mir-181b	0.340217
Glioblastoma2	hsa-mir-32	0.340173
Asthma	hsa-mir-7	0.340171
Nephrosclerosis	hsa-mir-451a	0.340148
Ependymoma	hsa-mir-138	0.34014
Inflammatory Bowel Diseases	hsa-mir-126	0.340136
Stomach Neoplasms1	hsa-mir-516b	0.340119
Cholangiocarcinoma	hsa-mir-16	0.339826
Cystic Fibrosis	hsa-mir-603	0.339783
Granulosa Cell Tumor	hsa-mir-148b	0.339745
Carcinoma, Endometrioid	hsa-mir-9	0.339701
Kidney Neoplasms	hsa-mir-10b	0.339495
Gastric Neoplasms	hsa-mir-135b	0.339283
Small Cell Lung Carcinoma	hsa-mir-451a	0.339215
Leukemia, Promyelocytic, Acute	hsa-mir-323a	0.339184
Vascular Diseases	hsa-mir-92a	0.339175
Testicular Neoplasms	hsa-mir-433	0.339105
Digestive System Neoplasms	hsa-mir-125a	0.338985
Glioblastoma2	hsa-mir-367	0.338982
Thyroid Neoplasms	hsa-mir-142	0.338963
Cystic Fibrosis	hsa-mir-95	0.338858
Heart Failure	hsa-mir-30d	0.338836
Prostate Neoplasms	hsa-mir-146a	0.338826
Myositis Ossificans	hsa-mir-495	0.338812
Small Cell Lung Carcinoma	hsa-mir-181a	0.33871
Glioblastoma	hsa-mir-1	0.338706
Lymphoma	hsa-let-7c	0.338672
Adrenal Cortex Neoplasms	hsa-mir-30a	0.338621
Endometriosis	hsa-mir-183	0.338458
Gastric Neoplasms	hsa-mir-515	0.338425
Osteosarcoma	hsa-mir-106b	0.338335
Retinoblastoma	hsa-mir-149	0.338265
Prostate Neoplasms	hsa-mir-25	0.33817
Carcinoma, Non-Small-Cell Lung	hsa-mir-140	0.33804
Carcinoma, Renal Cell	hsa-mir-181b	0.337637
Kidney Neoplasms	hsa-mir-205	0.337624
Skin Neoplasms	hsa-mir-18b	0.337475
Testicular Neoplasms	hsa-mir-34a	0.337341
Infertility, Male	hsa-mir-520d	0.33732
Glioblastoma	hsa-mir-197	0.337248
Carcinoma, Basal Cell	hsa-mir-101	0.337229
Gastric Neoplasms	hsa-mir-519c	0.337211
Granulosa Cell Tumor	hsa-mir-429	0.337147
Adenocarcinoma	hsa-mir-1	0.337084
Gastrointestinal Neoplasms	hsa-mir-132	0.33704
Gastrointestinal Neoplasms	hsa-mir-29c	0.336969
Rectal Neoplasms	hsa-mir-221	0.336967
Granulosa Cell Tumor	hsa-mir-300	0.336913
Laryngeal Neoplasms	hsa-mir-148a	0.336901
Psychotic Disorders	hsa-mir-106b	0.336844
Laryngeal Neoplasms	hsa-mir-574	0.336786
Trophoblasts	hsa-mir-31	0.336707
Stomach Neoplasms	hsa-mir-15b	0.336684
Lymphoma	hsa-let-7e	0.336624
Bladder Neoplasms	hsa-mir-133b	0.336609
Pancreatic Neoplasms	hsa-mir-30a	0.336458
Gastric Neoplasms	hsa-mir-520d	0.336439
Rectal Neoplasms	hsa-mir-127	0.336429
Lymphoma, B-Cell	hsa-let-7a	0.336168
Pulmonary Disease, Chronic Obstructive	hsa-mir-148a	0.335985
Esophageal Neoplasms	hsa-mir-29a	0.335949
Ovarian Neoplasms	hsa-mir-210	0.335936
Lymphoma	hsa-mir-1	0.335838
Retinoblastoma	hsa-mir-302c	0.335695
Digestive System Neoplasms	hsa-mir-199a	0.335679
Atrophy	hsa-let-7f	0.335639
Bladder Neoplasms	hsa-mir-10b	0.335611
Cystic Fibrosis	hsa-mir-425	0.335571
Stomach Neoplasms1	hsa-mir-515	0.335459
Hepatitis C, Chronic	hsa-mir-196b	0.335373
Tuberculosis, Pulmonary	hsa-mir-518c	0.335373
Hepatitis B	hsa-mir-19a	0.335311
Barrett Esophagus	hsa-mir-518b	0.3353
Gastric Neoplasms	hsa-mir-16	0.335265
Heart Diseases	hsa-mir-129	0.335257
Leukemia, B-Cell	hsa-mir-146a	0.335242
Endometriosis	hsa-mir-153	0.33523
Gastrointestinal Neoplasms	hsa-mir-135b	0.335185
Endometrial Neoplasms	hsa-mir-99b	0.335177
Small Cell Lung Carcinoma	hsa-mir-146a	0.335069
Stomach Neoplasms1	hsa-mir-494	0.335058
Scleroderma, Localized	hsa-mir-29b	0.334891
Hodgkin Disease	hsa-mir-223	0.334827
Endomyocardial Fibrosis	hsa-mir-1	0.334813
Cystic Fibrosis	hsa-mir-135b	0.334801
Gastrointestinal Neoplasms	hsa-mir-18a	0.334529
Pancreatic Neoplasms	hsa-mir-9	0.334496
Tuberculosis, Pulmonary	hsa-mir-99a	0.334495
Leukemia, Myelogenous, Chronic, BCR-ABL Positive	hsa-mir-18a	0.334476
Cholangiocarcinoma	hsa-mir-449b	0.334475
Rectal Neoplasms	hsa-let-7c	0.334443
Adrenal Cortex Neoplasms	hsa-mir-28	0.33443
Intracranial Aneurysm	hsa-mir-196a	0.334379
Carcinoma, Neuroendocrine	hsa-mir-200b	0.334324
Cholangiocarcinoma	hsa-mir-150	0.334206
Carcinoma, Endometrioid	hsa-let-7a	0.334179
Digestive System Neoplasms	hsa-mir-145	0.334175
Stomach Neoplasms	hsa-mir-19b	0.334083
Myocardial Ischemia	hsa-mir-150	0.334059
Carcinoma, Basal Cell	hsa-mir-106a	0.333985
Atherosclerosis	hsa-mir-198	0.333956
Gastrointestinal Neoplasms	hsa-mir-19a	0.333886
Stomach Neoplasms1	hsa-mir-141	0.333749
Small Cell Lung Carcinoma	hsa-mir-708	0.333614
Stroke	hsa-mir-146a	0.333505
Carcinoma, Ductal, Breast	hsa-mir-520d	0.333494
Myocardial Ischemia	hsa-mir-206	0.333431
Liver Cirrhosis	hsa-mir-146a	0.333387
Liver Neoplasms	hsa-mir-125a	0.333367
Stomach Neoplasms1	hsa-mir-519c	0.333345
Neoplasms, Squamous Cell	hsa-mir-199a	0.333283
Pheochromocytoma	hsa-mir-1280	0.333224
Colon Neoplasms	hsa-mir-141	0.333159
Kidney Neoplasms	hsa-let-7d	0.333156
Rectal Neoplasms	hsa-mir-133b	0.333126
Atherosclerosis	hsa-mir-199a	0.333096
Adenocarcinoma	hsa-let-7d	0.333021
Neoplasms, Squamous Cell	hsa-mir-19b	0.33295
Head and Neck Neoplasms	hsa-mir-126	0.332902
Psychotic Disorders	hsa-mir-195	0.332851
Sepsis	hsa-let-7b	0.332839
Prostate Neoplasms	hsa-mir-17	0.332828
Gastric Neoplasms	hsa-mir-133b	0.33275
Carcinoma, Ductal, Breast	hsa-mir-708	0.332723
Carcinoma, Renal Cell	hsa-mir-491	0.33264
Head and Neck Neoplasms	hsa-mir-151b	0.332598
Neoplasms, Squamous Cell	hsa-mir-126	0.332586
Bladder Neoplasms	hsa-mir-449a	0.332546
Trophoblasts	hsa-mir-184	0.332544
Liver Neoplasms	hsa-mir-124	0.332485
Small Cell Lung Carcinoma	hsa-mir-210	0.332454
Testicular Neoplasms	hsa-mir-146b	0.332437
Colorectal Neoplasms	hsa-mir-15b	0.332399
Colorectal Neoplasms	hsa-mir-101	0.332192
Leukemia	hsa-mir-222	0.332147
Hematologic Neoplasms	hsa-mir-302a	0.33214
Melanoma	hsa-mir-29c	0.332066
Testicular Neoplasms	hsa-mir-154	0.332053
Liver Neoplasms	hsa-mir-155	0.331985
Hepatitis C, Chronic	hsa-mir-30d	0.331942
Neuroblastoma	hsa-mir-132	0.331922
Adenoviridae Infections	hsa-mir-195	0.331875
Neurodegenerative Diseases	hsa-mir-107	0.331706
Carcinoma, Endometrioid	hsa-mir-219	0.331593
Supranuclear Palsy, Progressive	hsa-mir-147a	0.331575
Gastrointestinal Neoplasms	hsa-mir-125a	0.33151
Gastrointestinal Neoplasms	hsa-mir-491	0.331451
Skin Neoplasms	hsa-mir-223	0.331388
Inflammation	hsa-mir-16	0.331378
HIV	hsa-mir-29c	0.331289
Prostate Neoplasms	hsa-mir-130a	0.331186
Liver Cirrhosis	hsa-mir-23a	0.331129
Carcinoma, Ductal, Breast	hsa-mir-302b	0.331092
Carcinoma, Ductal, Breast	hsa-mir-135b	0.331036
Adrenal Cortex Neoplasms	hsa-mir-135a	0.330999
Prolactinoma	hsa-let-7f	0.330966
Rectal Neoplasms	hsa-mir-29a	0.330866
Gastric Neoplasms	hsa-mir-25	0.330855
Leukemia, Myelogenous, Chronic, BCR-ABL Positive	hsa-mir-378a	0.330727
Adrenal Cortex Neoplasms	hsa-mir-133a	0.330624
Retinoblastoma	hsa-mir-410	0.330575
Stomach Neoplasms1	hsa-mir-135b	0.330559
Adrenocortical Adenoma	hsa-mir-376c	0.330486
Prostate Neoplasms	hsa-mir-29a	0.330478
Waldenstrom Macroglobulinemia	hsa-mir-19a	0.330419
Prolactinoma	hsa-let-7d	0.330412
Carcinoma, Squamous Cell	hsa-mir-199b	0.330282
Ischemia	hsa-mir-29a	0.330236
Prostate Neoplasms	hsa-mir-126	0.330146
Carcinoma, Ductal, Breast	hsa-mir-214	0.330081
Osteosarcoma	hsa-let-7a	0.329979
Gastric Neoplasms	hsa-mir-519e	0.329899
Lymphoma, Primary Effusion	hsa-mir-34a	0.329777
Cystic Fibrosis	hsa-mir-625	0.329746
Cystic Fibrosis	hsa-mir-24	0.32967
Eclampsia	hsa-mir-342	0.329577
Scleroderma, Systemic	hsa-mir-223	0.329564
Uterine Cervical Neoplasms	hsa-mir-142	0.32956
Adrenocortical Carcinoma	hsa-mir-200a	0.329499
Coronary Artery Disease	hsa-mir-10a	0.329495
Lupus Erythematosus, Systemic	hsa-mir-18a	0.329495
Carcinoma, Non-Small-Cell Lung	hsa-mir-10b	0.329478
Bladder Neoplasms	hsa-mir-200c	0.329474
Liver Neoplasms	hsa-mir-30b	0.329436
Coronary Artery Disease	hsa-mir-17	0.329391
Hodgkin Disease	hsa-mir-20b	0.329319
Lung Neoplasms	hsa-mir-422a	0.329298
Carcinoma, Squamous Cell	hsa-mir-224	0.329164
Carcinoma, Ductal, Breast	hsa-mir-20b	0.329157
Pulmonary Disease, Chronic Obstructive	hsa-mir-152	0.329061
Lung Neoplasms	hsa-mir-520b	0.329018
Colon Neoplasms	hsa-mir-21	0.329007
Liver Diseases, Alcoholic	hsa-mir-122	0.328942
Fatty Liver, Non-Alcoholic	hsa-mir-19b	0.328927
Carcinoma, Basal Cell	hsa-mir-194	0.328885
Myocardial Ischemia	hsa-mir-133a	0.328806
Arthritis, Rheumatoid	hsa-mir-125b	0.328781
Small Cell Lung Carcinoma	hsa-mir-27a	0.328721
Astrocytoma	hsa-mir-376a	0.328681
Cervical Neoplasms	hsa-mir-15b	0.328657
Eosinophilic Esophagitis	hsa-mir-17	0.328527
Barrett Esophagus	hsa-mir-196b	0.328475
Stomach Neoplasms1	hsa-mir-520d	0.328444
Hodgkin Disease	hsa-mir-18b	0.328386
Lupus Vulgaris	hsa-mir-3179	0.328241
Lupus Vulgaris	hsa-mir-550b	0.328241
Lymphoma, B-Cell	hsa-mir-26a	0.328216
Hematologic Neoplasms	hsa-let-7g	0.328095
Lupus Vulgaris	hsa-mir-520d	0.328082
Endometrial Neoplasms	hsa-mir-10a	0.327994
Adenoviridae Infections	hsa-mir-181a	0.327908
Crohn Disease	hsa-mir-155	0.327854
Carcinoma, Hepatocellular	hsa-mir-23b	0.327824
Skin Neoplasms	hsa-mir-195	0.327789
Colon Neoplasms	hsa-mir-146a	0.327762
Bladder Neoplasms	hsa-mir-1224	0.327702
Nevus, Pigmented	hsa-mir-203	0.327685
Digestive System Neoplasms	hsa-mir-18b	0.327685
Retinoblastoma	hsa-mir-132	0.32762
Cervical Neoplasms	hsa-mir-512	0.327608
Stroke	hsa-mir-21	0.327542
Gastrointestinal Neoplasms	hsa-mir-499a	0.327415
Neoplasms, Glandular and Epithelial	hsa-mir-138	0.327401
Hepatitis B	hsa-mir-107	0.327389
Leukemia, lymphoblastic, Chronic	hsa-mir-155	0.327344
Skin Neoplasms	hsa-mir-200b	0.327324
Waldenstrom Macroglobulinemia	hsa-mir-18a	0.327241
Carcinoma, Neuroendocrine	hsa-let-7a	0.327209
Urinary Bladder Neoplasms	hsa-mir-106b	0.327162
Astrocytoma	hsa-mir-539	0.327037
Laryngeal Neoplasms	hsa-mir-198	0.326935
Hodgkin Disease	hsa-mir-126	0.326883
Hepatitis B	hsa-mir-34a	0.326838
Neuroblastoma	hsa-mir-126	0.326813
Liver Neoplasms	hsa-mir-195	0.326756
Tuberculosis, Pulmonary	hsa-mir-615	0.326619
Rectal Neoplasms	hsa-mir-183	0.326574
Small Cell Lung Carcinoma	hsa-mir-625	0.326533
Liver Neoplasms	hsa-mir-141	0.32652
Liver Neoplasms	hsa-mir-338	0.326442
Adrenal Cortex Neoplasms	hsa-mir-132	0.326426
Atherosclerosis	hsa-mir-499a	0.326426
Liver Neoplasms	hsa-mir-198	0.326392
Stomach Neoplasms1	hsa-mir-194	0.326386
Small Cell Lung Carcinoma	hsa-mir-378a	0.32633
Carcinoma, Non-Small-Cell Lung	hsa-mir-142	0.326233
Kidney Neoplasms	hsa-mir-139	0.326231
Lupus Vulgaris	hsa-mir-548b	0.326195
Colorectal Neoplasms, Hereditary Nonpolyposis	hsa-mir-21	0.326186
Leukemia, lymphoblastic, Chronic	hsa-mir-19a	0.326109
Carcinoma, Basal Cell	hsa-mir-223	0.326106
Laryngeal Neoplasms	hsa-mir-100	0.326097
Esophageal Neoplasms	hsa-mir-18b	0.326016
Myocardial Infarction	hsa-mir-125a	0.325779
Lymphoma	hsa-mir-146b	0.32577
Parkinson Disease	hsa-mir-210	0.325768
Carcinoma, Endometrioid	hsa-mir-194	0.325764
Carcinoma, Renal Cell	hsa-mir-22	0.325602
Gastric Neoplasms	hsa-mir-196b	0.325572
Medulloblastoma	hsa-mir-106b	0.325549
Rectal Neoplasms	hsa-let-7d	0.32551
Leukemia, lymphoblastic, Chronic	hsa-mir-24	0.325494
Skin Neoplasms	hsa-mir-205	0.3254
Pheochromocytoma	hsa-mir-217	0.325392
Vascular Diseases	hsa-mir-155	0.325327
Myotonic Dystrophy	hsa-mir-146a	0.325281
Hepatitis B	hsa-mir-362	0.325148
Gastric Neoplasms	hsa-mir-183	0.325091
Biliary Tract Neoplasms	hsa-let-7a	0.324825
Testicular Neoplasms	hsa-mir-296	0.324739
Adrenocortical Adenoma	hsa-mir-137	0.324714
Liver Neoplasms	hsa-mir-99b	0.324694
Thyroid Neoplasms	hsa-let-7b	0.324618
Liver Neoplasms	hsa-mir-101	0.324604
Bladder Neoplasms	hsa-mir-141	0.324556
Nevus, Pigmented	hsa-mir-507	0.324489
Colorectal Neoplasms, Hereditary Nonpolyposis	hsa-mir-143	0.324469
Adrenal Cortex Neoplasms	hsa-mir-125b	0.324379
Inflammation	hsa-mir-574	0.324335
Testicular Neoplasms	hsa-mir-15b	0.324329
Kidney Neoplasms	hsa-mir-224	0.324312
Barrett Esophagus	hsa-mir-27a	0.324286
Stomach Neoplasms1	hsa-mir-25	0.324281
Oligodendroglioma	hsa-mir-302d	0.324214
Endometriosis	hsa-mir-21	0.324145
Prolactinoma	hsa-let-7b	0.324098
Pheochromocytoma	hsa-mir-96	0.324009
Uterine Cervical Neoplasms	hsa-mir-148a	0.323768
Astrocytoma	hsa-mir-143	0.323721
Cystic Fibrosis	hsa-mir-182	0.323711
Hepatitis C	hsa-mir-200b	0.323659
Pheochromocytoma	hsa-mir-518e	0.323615
Pheochromocytoma	hsa-mir-621	0.323615
Pheochromocytoma	hsa-mir-933	0.323615
Adrenal Cortex Neoplasms	hsa-mir-301b	0.323577
Gastric Neoplasms	hsa-mir-374a	0.323504
Glioblastoma2	hsa-mir-302b	0.32337
Head and Neck Neoplasms	hsa-mir-29a	0.32336
Neoplasms, Squamous Cell	hsa-mir-142	0.323255
HBV Infection	hsa-mir-181a	0.32316
Gastrointestinal Neoplasms	hsa-mir-9	0.323125
Leukemia, Myelogenous, Chronic, BCR-ABL Positive	hsa-mir-92a	0.323107
Gastric Neoplasms	hsa-mir-214	0.322959
Adenocarcinoma	hsa-mir-18a	0.322869
Carcinoma, Basal Cell	hsa-mir-23b	0.32283
Ependymoma	hsa-mir-92b	0.32279
Aortic Valve Insufficiency	hsa-mir-23b	0.322787
Angina, Unstable	hsa-mir-133a	0.32273
Laryngeal Neoplasms	hsa-mir-487b	0.32272
Carcinoma, Squamous Cell	hsa-mir-192	0.322715
Pheochromocytoma	hsa-mir-646	0.32271
Hepatitis B	hsa-mir-133a	0.32271
Uterine Cervical Neoplasms	hsa-mir-193a	0.322696
Bladder Neoplasms	hsa-mir-135b	0.322673
Glioma	hsa-mir-155	0.322614
Periodontitis	hsa-mir-181a	0.322609
Cardiomegaly	hsa-mir-21	0.322475
Prostate Neoplasms	hsa-mir-486	0.322446
Endometrial Neoplasms	hsa-mir-10b	0.322428
Uterine Cervical Neoplasms	hsa-mir-378a	0.322417
Hematologic Neoplasms	hsa-mir-142	0.322381
Waldenstrom Macroglobulinemia	hsa-mir-223	0.322345
Bladder Neoplasms	hsa-mir-199b	0.32233
Laryngeal Neoplasms	hsa-mir-182	0.322317
Liver Neoplasms	hsa-mir-192	0.322229
Hepatitis B	hsa-mir-92a	0.322214
Cholangiocarcinoma	hsa-mir-151a	0.322209
Carcinoma, Basal Cell	hsa-mir-10b	0.322171
Skin Neoplasms	hsa-mir-499a	0.322146
Carcinoma, Ductal, Breast	hsa-mir-367	0.322124
Cystic Fibrosis	hsa-mir-106a	0.322049
Carcinoma, Neuroendocrine	hsa-mir-151a	0.321957
Glioma	hsa-mir-126	0.321895
Stomach Neoplasms1	hsa-mir-519e	0.321596
Carcinoma, Ductal, Breast	hsa-mir-519c	0.321582
Rectal Neoplasms	hsa-mir-132	0.321494
Hepatitis C, Chronic	hsa-mir-296	0.321406
Gastric Neoplasms	hsa-mir-107	0.321381
Retinoblastoma	hsa-mir-210	0.321289
Stomach Neoplasms1	hsa-mir-196b	0.321256
Endometrial Neoplasms	hsa-mir-199a	0.321238
Laryngeal Neoplasms	hsa-let-7b	0.321197
Liver Neoplasms	hsa-mir-25	0.321183
Carcinoma, Renal Cell	hsa-mir-484	0.321173
Laryngeal Neoplasms	hsa-mir-124	0.321172
Laryngeal Neoplasms	hsa-mir-25	0.321152
Stomach Neoplasms1	hsa-mir-182	0.321095
Astrocytoma	hsa-mir-146b	0.321086
Testicular Neoplasms	hsa-mir-17	0.321054
Myocytes, Cardiac	hsa-mir-155	0.321053
Infertility, Male	hsa-mir-302a	0.321031
Small Cell Lung Carcinoma	hsa-mir-143	0.320991
Retinoblastoma	hsa-mir-30e	0.320976
Carcinoma, Ductal, Breast	hsa-mir-200b	0.320971
Atrial Fibrillation	hsa-mir-17	0.32079
Neoplasms, Squamous Cell	hsa-mir-130a	0.320789
Infertility, Male	hsa-mir-383	0.320776
Muscular Dystrophies	hsa-mir-133a	0.320775
Eosinophilic Esophagitis	hsa-mir-28	0.32068
Pheochromocytoma	hsa-mir-216a	0.320504
Hematologic Neoplasms	hsa-mir-221	0.320356
Kidney Neoplasms	hsa-mir-145	0.320305
Carcinoma, Ductal, Breast	hsa-mir-103a	0.320222
Adrenocortical Adenoma	hsa-mir-192	0.3202
Carcinoma, Ductal, Breast	hsa-mir-199a	0.320129
Lupus Vulgaris	hsa-mir-145	0.320122
Thyroid Neoplasms	hsa-mir-27a	0.320118
Stomach Neoplasms1	hsa-mir-18b	0.320114
Cardiomegaly	hsa-mir-206	0.32008
Pheochromocytoma	hsa-mir-506	0.320028
Barrett Esophagus	hsa-mir-451a	0.320003
Carcinoma, Ductal, Breast	hsa-mir-638	0.319998
Neoplasms, Squamous Cell	hsa-mir-10b	0.319985
Glioblastoma2	hsa-mir-328	0.319954
Esophageal Neoplasms	hsa-mir-122	0.319912
Cholangiocarcinoma	hsa-mir-372	0.319883
Heart Diseases	hsa-mir-126	0.319857
Kidney Neoplasms	hsa-mir-203	0.31983
Laryngeal Neoplasms	hsa-let-7a	0.319822
Prostate Neoplasms	hsa-mir-196b	0.319797
Vascular Diseases	hsa-mir-133a	0.319782
Tuberculosis, Pulmonary	hsa-mir-516a	0.319776
Breast Neoplasms	hsa-mir-150	0.319627
Bladder Neoplasms	hsa-mir-19a	0.319613
Myeloproliferative Disorders	hsa-mir-16	0.319587
Retinoblastoma	hsa-mir-885	0.319568
Lymphoma	hsa-mir-143	0.319469
Kidney Neoplasms	hsa-mir-196b	0.319463
Tuberculosis, Pulmonary	hsa-mir-17	0.319366
Carcinoma, Neuroendocrine	hsa-mir-200c	0.319256
Leukemia, lymphoblastic, Chronic	hsa-mir-16	0.319131
Pheochromocytoma	hsa-mir-513a	0.31912
Gastric Neoplasms	hsa-mir-150	0.319048
Small Cell Lung Carcinoma	hsa-mir-520d	0.318947
Neoplasms, Squamous Cell	hsa-mir-106b	0.318934
Liver Neoplasms	hsa-mir-182	0.318904
Endometrial Neoplasms	hsa-mir-338	0.318874
Lupus Erythematosus, Systemic	hsa-mir-19a	0.318861
Eclampsia	hsa-mir-182	0.318837
Colon Neoplasms	hsa-mir-92a	0.318812
HIV	hsa-mir-17	0.318765
Leukemia	hsa-mir-29a	0.318752
Parkinson Disease	hsa-mir-145	0.318696
Carcinoma, Hepatocellular	hsa-mir-34b	0.318689
Periodontitis	hsa-let-7b	0.318678
Granulosa Cell Tumor	hsa-mir-642a	0.318634
Glioma	hsa-mir-199b	0.318591
Gastric Neoplasms	hsa-mir-516a	0.318583
Sepsis	hsa-let-7a	0.318553
Leukemia, lymphoblastic, Chronic	hsa-mir-196b	0.318522
Eclampsia	hsa-mir-221	0.318483
Ovarian Neoplasms	hsa-mir-181a	0.318394
Colonic Neoplasms	hsa-mir-135b	0.318359
Myositis Ossificans	hsa-mir-452	0.318223
Leukemia, Myelogenous, Chronic, BCR-ABL Positive	hsa-let-7b	0.318198
Carcinoma, Basal Cell	hsa-let-7a	0.318139
Carcinoma, Renal Cell	hsa-mir-183	0.318104
Neuroblastoma	hsa-mir-183	0.318021
Glioblastoma2	hsa-mir-15a	0.317986
Leukemia, lymphoblastic, Chronic	hsa-mir-92a	0.317974
Liver Cirrhosis	hsa-mir-17	0.317962
Pulmonary Disease, Chronic Obstructive	hsa-mir-214	0.317957
Tuberculosis, Pulmonary	hsa-mir-184	0.317949
Carcinoma, Squamous Cell	hsa-mir-520h	0.317939
Kidney Neoplasms	hsa-let-7f	0.317908
Liver Neoplasms	hsa-mir-193a	0.317881
Adenocarcinoma	hsa-mir-101	0.317818
Aortic Valve Stenosis	hsa-mir-181b	0.317745
Endometriosis	hsa-mir-18a	0.317622
Carcinoma, Ductal, Breast	hsa-mir-429	0.317551
Endometrial Neoplasms	hsa-mir-494	0.317489
Liver Neoplasms	hsa-mir-637	0.317419
Lupus Vulgaris	hsa-mir-16	0.317416
Pituitary Neoplasms	hsa-mir-143	0.31738
Tuberculosis, Pulmonary	hsa-mir-601	0.317379
Hypopharyngeal Neoplasms	hsa-let-7e	0.317372
Colon Neoplasms	hsa-mir-1	0.317322
Granulosa Cell Tumor	hsa-mir-383	0.317294
Bladder Neoplasms	hsa-mir-149	0.317285
Digestive System Neoplasms	hsa-mir-197	0.317193
Leukemia	hsa-mir-221	0.317121
Carcinoma, Neuroendocrine	hsa-mir-210	0.317102
Stomach Neoplasms1	hsa-mir-374a	0.317017
Myositis Ossificans	hsa-mir-130a	0.316915
Leukemia, Myelogenous, Chronic, BCR-ABL Positive	hsa-mir-34b	0.316847
Gastric Neoplasms	hsa-mir-302d	0.316818
Hepatitis C	hsa-let-7d	0.316786
Leukemia, Promyelocytic, Acute	hsa-mir-224	0.31675
Cholangiocarcinoma	hsa-mir-145	0.316744
Carcinoma, Non-Small-Cell Lung	hsa-mir-30b	0.316698
Melanoma	hsa-mir-10b	0.316673
Carcinoma, Ductal, Breast	hsa-mir-196a	0.316659
Esophageal Neoplasms	hsa-mir-146b	0.316518
Thyroid Neoplasms	hsa-mir-196b	0.316503
Lupus Erythematosus, Systemic	hsa-mir-29a	0.316491
Pain	hsa-mir-21	0.316377
Glioma	hsa-mir-10a	0.316272
Retinoblastoma	hsa-mir-542	0.316257
Prostate Neoplasms	hsa-mir-16	0.316179
Prostate Neoplasms	hsa-mir-20a	0.316159
Digestive System Neoplasms	hsa-mir-200c	0.316109
Carcinoma, Ductal, Breast	hsa-mir-338	0.316067
Pulmonary Disease, Chronic Obstructive	hsa-mir-34b	0.316001
Skin Neoplasms	hsa-mir-20a	0.315967
Testicular Neoplasms	hsa-mir-155	0.315938
Hodgkin Disease	hsa-mir-142	0.315902
Gastric Neoplasms	hsa-mir-302a	0.315789
Gastric Neoplasms	hsa-mir-122	0.315749
Parkinson Disease	hsa-mir-24	0.315656
Carcinoma, Basal Cell	hsa-mir-184	0.315607
Hepatitis C	hsa-mir-193b	0.315541
Precursor Cell Lymphoblastic Leukemia-Lymphoma	hsa-mir-155	0.315539
HBV Infection	hsa-mir-150	0.315433
Gastric Neoplasms	hsa-mir-371a	0.315416
Laryngeal Neoplasms	hsa-mir-22	0.315369
Psychotic Disorders	hsa-mir-137	0.315312
Myocardial Infarction	hsa-mir-19b	0.31521
Colonic Neoplasms	hsa-mir-483	0.3152
Glioblastoma2	hsa-mir-26a	0.31519
Hepatitis C	hsa-let-7c	0.31517
Adenoviridae Infections	hsa-mir-221	0.315048
Gastrointestinal Neoplasms	hsa-mir-130b	0.315031
Neoplasms, Squamous Cell	hsa-mir-29c	0.315008
Leukemia, Myeloid	hsa-mir-199b	0.314995
Retinoblastoma	hsa-mir-302a	0.314973
Astrocytoma	hsa-mir-92b	0.314938
Rectal Neoplasms	hsa-mir-29b	0.314873
Colorectal Neoplasms, Hereditary Nonpolyposis	hsa-mir-18a	0.314829
Arrhythmias, Cardiac	hsa-mir-30a	0.314803
Astrocytoma	hsa-mir-139	0.314702
Lupus Vulgaris	hsa-mir-147b	0.314656
Leukemia, B-Cell	hsa-mir-24	0.314641
Sarcoma, Ewing	hsa-mir-34a	0.31461
Hepatitis C	hsa-mir-23b	0.314582
Digestive System Neoplasms	hsa-mir-34a	0.314467
Sarcoma, Ewing's	hsa-mir-21	0.314465
Hodgkin Disease	hsa-mir-200b	0.314456
Lupus Vulgaris	hsa-mir-329	0.314421
Colorectal Neoplasms, Hereditary Nonpolyposis	hsa-mir-145	0.314406
Carcinoma	hsa-mir-223	0.314358
Carcinoma, Basal Cell	hsa-mir-199b	0.314347
Arrhythmias, Cardiac	hsa-mir-193a	0.314244
Glioblastoma2	hsa-mir-206	0.314104
Adrenocortical Adenoma	hsa-mir-135a	0.314094
RNA Virus Infections	hsa-mir-378a	0.31407
Liver Neoplasms	hsa-mir-191	0.314035
Myositis Ossificans	hsa-mir-107	0.314018
Carcinoma, Ductal, Breast	hsa-mir-29b	0.313938
Retinoblastoma	hsa-mir-34b	0.313856
Hodgkin Disease	hsa-mir-92b	0.313826
Thyroid Neoplasms	hsa-mir-95	0.313814
[truncated: 182,155 more rows]
